# Supplementary material for: Differences in Bacterial Small RNAs in Stool Samples from Hypercholesterolemic and Normocholesterolemic Subjects
Source: Int J Mol Sci. 2023 Apr 13;24(8):7213. doi: 10.3390/ijms24087213 (PMC10138442; doi:10.3390/ijms24087213)
Supplement: Supplementary file 1 [file ijms-24-07213-s001.zip]

Archive with 4 entries (4 files):
- supplementary FigureS1.pdf
- supplementary TableS1.xlsx
- supplementary TableS2.xlsx
- supplementary TableS3.xlsx
