# Supplementary material for: Differences in Bacterial Small RNAs in Stool Samples from Hypercholesterolemic and Normocholesterolemic Subjects
Source: Int J Mol Sci. 2023 Apr 13;24(8):7213. doi: 10.3390/ijms24087213 (PMC10138442; doi:10.3390/ijms24087213)
Supplement: Supplementary file 1 [file ijms-24-07213-s001.zip › supplementary TableS1.xlsx]

## Sheet: ReadCounts
Filename	Sample	Condition	RawReads	HighQuality Reads	Reads assigned to sRNAs	Expressed sRNAs	Bacterial sRNAs	Human sRNAs	Achaea sRNAs	Unclassified sRNAs
GM1730.2.5	FMH058	Hyper	11846236	10437185	1730416	7905	5594	304	95	1912
GM1730.2.6	MHC007	Hyper	6190880	4125195	1064834	5722	4103	201	78	1340
GM1730.2.7	MHC010	Hyper	7757787	6529866	875434	4744	3480	183	71	1010
GM1730.2.8	MHC017	Hyper	10901813	10060752	1848708	7109	5062	279	90	1678
GM1730.22	FMH002	Hyper	11896477	10786018	1630916	7010	4963	270	81	1696
GM1730.23	FMH047	Hyper	10880136	9977665	1098336	7207	5008	308	104	1787
GM1730.24	FMH093	Hyper	15031341	12720038	1634323	8595	5880	317	139	2259
GM1730.25	MHC008	Hyper	10938351	9393344	1275390	6480	4541	242	82	1615
GM1730.26	MHC013	Hyper	21330324	18435583	4574420	7614	5216	304	103	1991
GM1730.29	MHC024	Hyper	9299468	7620280	1651640	5190	3713	195	62	1220
GM1730.32	FMH004	Normo	12859800	10713059	1864980	7518	5140	288	101	1989
GM1730.33	FMH008	Normo	11924988	10684143	1501447	6895	4868	271	88	1668
GM1730.34	FMH014	Normo	12924305	11330786	1580727	6984	4952	272	86	1674
GM1730.35	FMH016	Normo	13643538	12328164	1534675	8031	5535	283	104	2109
GM1730.36	FMH028	Normo	20144331	18014693	2222706	7514	5315	302	102	1795
GM1730.37	FMH037	Normo	11611276	10355944	1602791	6214	4452	225	77	1460
GM1730.38	FMH055	Normo	13989078	12201535	1703555	9146	6162	368	143	2473
GM1730.39	FMH066	Normo	14566255	12655792	1892128	9241	6297	360	138	2446
GM1730.40	FMH073	Normo	15704129	14090983	3204851	6409	4588	249	77	1495
GM1730.41	FMH088	Normo	14233585	11319062	2090376	6791	4868	272	91	1560
