# Supplementary material for: Differences in Bacterial Small RNAs in Stool Samples from Hypercholesterolemic and Normocholesterolemic Subjects
Source: Int J Mol Sci. 2023 Apr 13;24(8):7213. doi: 10.3390/ijms24087213 (PMC10138442; doi:10.3390/ijms24087213)
Supplement: Supplementary file 1 [file ijms-24-07213-s001.zip › supplementary TableS2.xlsx]

## Sheet: Differential sRNAs (p-value<0.0
sRNA ID	baseMean	log2FoldChange	lfcSE	stat	p-value	AdjP	Species	TaxID	Kingdom
409744	19.9498	-22.5539	2.63459	-8.56067	1.12211e-17	1.50767e-14	Chryseobacterium balustinum	246	Bacteria
478045	85.8233	-10.4126	2.58105	-4.03426	5.47758e-05	0.00216461	Tatumella ptyseos	82987	Bacteria
3466328	91.776	-9.86412	1.98939	-4.95836	7.10917e-07	6.90743e-05	Candidatus Methanoplasma termitum	1577791	Archaea
2208635	27.2717	-9.0932	2.19527	-4.14217	3.4403e-05	0.00151058	Candidatus Methanomethylophilus alvus	1291540	Archaea
2439116	158.372	-8.98421	1.79083	-5.01679	5.25413e-07	5.5152e-05
3022998	20.2953	-8.94642	2.06113	-4.34054	1.42135e-05	0.00077631	Prevotella fusca JCM 17724	1236517	Bacteria
817775	210.143	-8.36529	1.8398	-4.54684	5.44565e-06	0.000365839	Paraprevotella xylaniphila YIT 11841	762982	Bacteria
1622429	57.8056	-8.09692	1.61865	-5.00225	5.66642e-07	5.76773e-05	Candidatus Methanomethylophilus alvus	1291540	Archaea
265864	101.171	-8.06185	1.5898	-5.07097	3.95787e-07	4.50661e-05
2311861	59.2409	-7.89543	1.5955	-4.94857	7.47609e-07	7.07386e-05	Candidatus Methanomethylophilus alvus	1291540	Archaea
3560745	20.2731	-6.90962	1.96752	-3.51185	0.000444995	0.00949329	Escherichia coli	562	Bacteria
3457916	13.8351	-6.69286	1.90159	-3.51961	0.000432176	0.00930564
2991326	61.6745	-6.0148	1.18755	-5.06488	4.08648e-07	4.5755e-05	Candidatus Methanoplasma termitum	1577791	Archaea
3311454	50.0282	-5.90425	1.46668	-4.02559	5.68319e-05	0.00221975	Bacteroides stercoris ATCC 43183	449673	Bacteria
179882	28.2498	-5.25335	1.34755	-3.89846	9.68071e-05	0.00339431
586192	60.4963	-5.15336	1.29793	-3.97044	7.17409e-05	0.00266274	Klebsiella pneumoniae	573	Bacteria
3180295	19.9851	-4.78678	1.32817	-3.60404	0.000313307	0.00725791	Bacteroides eggerthii	28111	Bacteria
497238	32.8921	-4.7251	1.3455	-3.51177	0.00044513	0.00949329	Phascolarctobacterium faecium	33025	Bacteria
3244652	4.85651	-4.50269	1.12935	-3.98698	6.69194e-05	0.00251153	Rhodoluna lacicola	529884	Bacteria
450275	628.731	-4.46561	1.21442	-3.67716	0.000235843	0.00601179
3401512	70.6467	-4.33671	1.1236	-3.85965	0.00011355	0.00368518	Salmonella enterica subsp. enterica serovar Typhi	90370	Bacteria
2201424	72.4857	-4.24565	0.996444	-4.2608	2.03696e-05	0.0010608	Bacteroides stercoris ATCC 43183	449673	Bacteria
2863768	15.7188	-4.14526	1.18614	-3.49476	0.000474495	0.00983845	[Ochrobactrum] quorumnocens	271865	Bacteria
2651357	3.29761	-3.98187	1.10325	-3.60923	0.000307105	0.00716364	Clostridioides difficile	1496	Bacteria
535798	65.2233	-3.97607	0.951668	-4.178	2.94085e-05	0.00134963
2291378	18.8302	-3.45775	0.84947	-4.07047	4.69174e-05	0.00193369	Mycoplasmopsis columbinasalis	114880	Bacteria
2280281	6.78525	-3.42085	0.912345	-3.74952	0.000177176	0.00489821	Desulfitobacterium hafniense Y51	138119	Bacteria
1764672	11.2468	-3.41827	0.974388	-3.50812	0.000451293	0.00959427	Tamlana sp. s12	1630406	Bacteria
2119964	194.019	-3.34781	0.921174	-3.63429	0.000278748	0.0067849	Geobacter sp. SVR	2495594	Bacteria
3196507	13.9434	-3.32196	0.704057	-4.71831	2.37813e-06	0.000190194	Bifidobacterium thermophilum	33905	Bacteria
3171510	19.5657	-3.2943	0.909719	-3.62123	0.000293204	0.00698492	Clostridium botulinum F str. Langeland	441772	Bacteria
3181869	1329.88	-3.21697	0.83628	-3.84676	0.00011969	0.00379471	Megasphaera elsdenii DSM 20460	1064535	Bacteria
3563639	130.449	-3.11544	0.8108	-3.84242	0.000121825	0.00379471	Halocatena sp. AD-1	2934340	Archaea
3531615	69.8204	-3.09502	0.727179	-4.25621	2.07922e-05	0.00106628	Prevotella buccalis ATCC 35310	679190	Bacteria
2990114	19.3897	-3.05342	0.807664	-3.78056	0.000156477	0.00457704	Bifidobacterium longum subsp. infantis	1682	Bacteria
2456027	15.1341	-3.01236	0.792509	-3.80104	0.000144091	0.00426432	Pontibacter sp. XAAS-72	2592049	Bacteria
3332533	74.2471	-2.99122	0.754056	-3.96685	7.28299e-05	0.0026883	Prevotella copri DSM 18205	537011	Bacteria
2346446	647.919	-2.94444	0.840599	-3.50279	0.000460413	0.0096658	Prevotella sp. Rep29	2691580	Bacteria
3199345	80.985	-2.90428	0.719236	-4.03801	5.39065e-05	0.00215786	Candidatus Karelsulcia muelleri	336810	Bacteria
3056880	288.42	-2.90322	0.781186	-3.71642	0.000202063	0.00537973	Caballeronia insecticola	758793	Bacteria
2905361	44.889	-2.89431	0.817866	-3.53886	0.000401859	0.00885144
386765	42.2782	-2.86683	0.711616	-4.02862	5.61044e-05	0.00220415	Porphyromonas somerae	322095	Bacteria
2532498	146.91	-2.85935	0.798882	-3.57919	0.000344662	0.00792958	Alistipes megaguti	2364787	Bacteria
2877867	64.8139	-2.81553	0.753137	-3.73841	0.00018519	0.00506889	Sodaliphilus pleomorphus	2606626	Bacteria
2697737	223.027	-2.71016	0.704374	-3.84762	0.000119271	0.00379471	Bifidobacterium longum subsp. infantis	1682	Bacteria
2211894	2136.06	-2.69665	0.62671	-4.30286	1.68608e-05	0.000906165	Parabacteroides distasonis ATCC 8503	435591	Bacteria
2187070	96.5478	-2.6874	0.758732	-3.54196	0.000397164	0.00883493	Bacillus anthracis	1392	Bacteria
3301277	108.324	-2.56016	0.598066	-4.28074	1.86277e-05	0.000985361	Photobacterium damselae subsp. damselae	85581	Bacteria
676475	77.9262	-2.55435	0.72619	-3.51747	0.000435687	0.00935126	Phocaeicola vulgatus	821	Bacteria
2594809	115.036	-2.50669	0.656152	-3.82029	0.000133293	0.00402013	Alistipes communis	2585118	Bacteria
1796734	146.298	-2.42716	0.648136	-3.74484	0.000180512	0.00497	Collinsella aerofaciens	74426	Bacteria
2938809	118.378	-2.39469	0.635907	-3.76578	0.000166032	0.00468655	Pectinatus frisingensis	865	Bacteria
498049	40.4167	-2.29723	0.618406	-3.71475	0.000203401	0.00537973	Keratinibaculum paraultunense	1278232	Bacteria
1286921	30.8127	-2.22606	0.605039	-3.67921	0.000233957	0.00599893	Candidatus Sulfidibacterium hydrothermale	2875962	Bacteria
785944	36.5171	-2.16671	0.566902	-3.82202	0.000132361	0.00402013
2645980	69.819	-1.72146	0.486692	-3.53707	0.000404591	0.00888249	Lentilitoribacter sp. Alg239-R112	2305987	Bacteria
3284412	32.3726	-1.54872	0.428095	-3.6177	0.000297232	0.00702441	Moorella sp. Hama-1	2138101	Bacteria
2138317	51.7637	-1.49747	0.427041	-3.50661	0.000453861	0.00961842	Weissella cibaria	137591	Bacteria
3000452	495.015	-1.46558	0.379257	-3.86435	0.000111383	0.00365012	Bacteroides ovatus	28116	Bacteria
363317	83.8585	1.28053	0.349839	3.66035	0.000251876	0.00631381
3451077	63.8126	1.39005	0.389447	3.56928	0.000357958	0.00820739	Actinomadura sp. NAK00032	2742128	Bacteria
233262	225.379	1.74581	0.474399	3.68006	0.000233182	0.00599893	Clostridium sp. MD294	97138	Bacteria
2845605	95.4105	1.78316	0.490354	3.63649	0.000276383	0.00675178	Faecalibacterium prausnitzii	853	Bacteria
621044	31.9295	1.89612	0.446348	4.24808	2.1561e-05	0.00109732	Bacillus sp. 1NLA3E	666686	Bacteria
3274422	17.4599	1.99199	0.540219	3.68737	0.000226588	0.00587728
2076419	1493.25	2.02552	0.530545	3.81781	0.000134643	0.00402013	Vibrio sp. B1FLJ16	2751178	Bacteria
3101486	10331.9	2.11866	0.546783	3.87478	0.00010672	0.00353176	Fructobacillus sp. KI3_B9	2940302	Bacteria
1456166	18.8614	2.12046	0.570996	3.71362	0.000204319	0.00538281	Aneurinibacillus thermoaerophilus	143495	Bacteria
567851	9958.88	2.20097	0.54898	4.00921	6.0922e-05	0.00235215	Rhizobium leguminosarum	384	Bacteria
3480868	13.8197	2.21477	0.570682	3.88092	0.000104063	0.00347904	Paenibacillus albicereus	2726185	Bacteria
3235961	28.083	2.31268	0.594083	3.89285	9.90714e-05	0.00343073	Anaerostipes hadrus	649756	Bacteria
2149569	465.099	2.32409	0.485245	4.78953	1.67173e-06	0.000142161	Blautia wexlerae DSM 19850	1121115	Bacteria
3492415	122.134	2.38888	0.665613	3.58899	0.000331968	0.00766378	Faecalibacterium prausnitzii	853	Bacteria
3222083	12.5225	2.46613	0.698211	3.53207	0.000412322	0.00899344
2924220	672.202	2.52219	0.581075	4.34055	1.42128e-05	0.00077631	Christensenella sp. Marseille-P3954	2086585	Bacteria
645933	2299.03	2.56107	0.588062	4.3551	1.33003e-05	0.000744597	Desulfovibrio piger	901	Bacteria
311977	70.7413	2.61269	0.543446	4.80764	1.52724e-06	0.000133247	Solibaculum mannosilyticum	2780922	Bacteria
2690518	25.6625	2.63067	0.742674	3.54215	0.000396874	0.00883493	Clostridium estertheticum	238834	Bacteria
541593	12.6592	2.64669	0.689	3.84135	0.000122358	0.00379471	Acinetobacter soli	487316	Bacteria
725929	103.057	2.70089	0.702881	3.8426	0.000121739	0.00379471
3206873	331.911	2.72259	0.754741	3.60732	0.000309374	0.00719161	Vibrio parahaemolyticus	670	Bacteria
2859230	2135.65	2.74298	0.718364	3.81837	0.000134334	0.00402013	Ruthenibacterium lactatiformans	1550024	Bacteria
51432	67.1618	2.74528	0.620087	4.42725	9.54438e-06	0.000599244
2934891	130.83	2.75528	0.742608	3.71028	0.000207034	0.00541188	Succinivibrio dextrinosolvens	83771	Bacteria
82414	7.79054	2.788	0.789891	3.5296	0.000416186	0.00904835	Homo sapiens	9606	Eukaryota
946062	716.279	2.7923	0.718015	3.88891	0.000100694	0.00346905	Clostridium estertheticum	238834	Bacteria
3307055	2924.83	2.79576	0.603011	4.63634	3.5464e-06	0.000267694
263514	27.4744	2.80482	0.700083	4.00641	6.16485e-05	0.0023666	Turicibacter bilis	2735723	Bacteria
1706016	115.444	2.83659	0.697207	4.0685	4.73166e-05	0.00193825	Pseudobutyrivibrio xylanivorans	185007	Bacteria
3156713	26.4644	2.86796	0.758938	3.77891	0.000157518	0.00458099	Sphingomonas sp. AP4-R1	2735134	Bacteria
2825708	894.96	2.88632	0.682895	4.22659	2.37259e-05	0.00117199	Blautia obeum ATCC 29174	411459	Bacteria
2520080	490.264	2.91172	0.693962	4.19579	2.71921e-05	0.00127746	Roseburia hominis	301301	Bacteria
3198495	75.3079	2.91749	0.800006	3.64683	0.000265492	0.00655727	Intestinimonas butyriciproducens	1297617	Bacteria
2512338	37.7026	2.93849	0.838664	3.50377	0.00045872	0.00966045
710480	143.29	2.94629	0.701561	4.19961	2.67371e-05	0.00126493
1892742	80.5195	3.00593	0.719621	4.17711	2.95241e-05	0.00134963	Blautia sp. KLE_1732_HM_1032	2860051	Bacteria
420022	124.653	3.03973	0.786408	3.86534	0.000110936	0.00365012	Lachnospira eligens	39485	Bacteria
675944	6291.88	3.04184	0.783541	3.88217	0.000103527	0.00347904	Butyrivibrio crossotus	45851	Bacteria
2694389	12.2953	3.15238	0.836958	3.76647	0.000165574	0.00468655
2687505	732.588	3.16268	0.788644	4.01027	6.06484e-05	0.00235215
871189	20.8503	3.17049	0.792355	4.00135	6.29816e-05	0.00237736	Vescimonas coprocola	2714355	Bacteria
2964315	90.5391	3.17137	0.752543	4.21421	2.50656e-05	0.00121145	Coprococcus comes	410072	Bacteria
3085119	266.575	3.19122	0.782897	4.07617	4.57845e-05	0.00191044	Heyndrickxia oleronia	38875	Bacteria
2856078	10.663	3.20588	0.869815	3.68571	0.000228068	0.00589293	Desulfosarcina widdelii	947919	Bacteria
3417490	42.0917	3.21381	0.769397	4.17705	2.9532e-05	0.00134963
3306300	4.5238	3.21647	0.863912	3.72314	0.000196757	0.00528725
2789418	14.6389	3.24652	0.863433	3.76001	0.000169905	0.00475592	Faecalibacterium prausnitzii	853	Bacteria
2187356	12.7027	3.296	0.910918	3.61832	0.000296518	0.00702441	Bradyrhizobium diazoefficiens	1355477	Bacteria
2391146	9.76175	3.31474	0.79635	4.16241	3.14903e-05	0.00141471	Paraburkholderia dioscoreae	2604047	Bacteria
3264097	16.3833	3.33402	0.951085	3.50549	0.000455772	0.00962855
3220418	1425.02	3.37725	0.817583	4.13077	3.61549e-05	0.00156702	Hungatella hathewayi WAL-18680	742737	Bacteria
2984585	11.564	3.44068	0.947147	3.63268	0.000280494	0.00680275	Azospirillum thiophilum	528244	Bacteria
2861354	137.731	3.45138	0.854775	4.03777	5.39626e-05	0.00215786
2473147	11.3291	3.47959	0.960446	3.62289	0.000291327	0.00697598	Bacteroides cellulosilyticus	246787	Bacteria
477912	22.9141	3.48257	0.734171	4.74354	2.10015e-06	0.000174183	Mycolicibacterium neoaurum	1795	Bacteria
2744616	38.8936	3.48266	0.828119	4.20551	2.60489e-05	0.00124111	Thermoanaerobacter italicus Ab9	580331	Bacteria
3138039	770.947	3.50066	0.794814	4.40438	1.06088e-05	0.000642074	Streptomyces ficellus	1977088	Bacteria
233808	32.1294	3.50506	0.958309	3.65755	0.00025464	0.00635937
917491	6.87899	3.50607	0.92883	3.77472	0.000160187	0.00459887	Aggregatibacter sp. Marseille-P9115	2866570	Bacteria
417652	213.971	3.51144	1.00421	3.4967	0.000471043	0.00982754	Rhizobium leguminosarum	384	Bacteria
2366863	25.6348	3.51284	0.985249	3.56543	0.000363255	0.00830049
1865458	64.9675	3.53646	0.910679	3.88332	0.00010304	0.00347904
3002992	319.096	3.55767	0.902271	3.94301	8.04648e-05	0.00289071
3519244	52.3386	3.56695	0.933556	3.82083	0.000133006	0.00402013
2799914	246.753	3.60615	0.953697	3.78123	0.000156055	0.00457704	Subdoligranulum variabile	214851	Bacteria
2839719	87.8705	3.61204	0.966345	3.73783	0.000185613	0.00506889
896903	8.55371	3.62253	0.776231	4.66682	3.05898e-06	0.000238956
3398645	108.775	3.64522	0.697776	5.22405	1.75048e-07	2.26149e-05	[Clostridium] asparagiforme DSM 15981	518636	Bacteria
2409746	12896.5	3.6473	1.00866	3.61597	0.00029922	0.00702441	Synechocystis sp. PCC 6803	1148	Bacteria
1497645	10.8842	3.65696	0.868715	4.20962	2.55798e-05	0.00122746	Rothia aeria	172042	Bacteria
3144299	22.9026	3.66338	0.924462	3.96271	7.41032e-05	0.0027099	Tannerella forsythia 92A2	203275	Bacteria
3191931	7.62997	3.67484	0.839398	4.37795	1.19801e-05	0.000699849	Halomonas hydrothermalis	115561	Bacteria
3495273	5.71957	3.67914	1.03612	3.55089	0.00038393	0.00865518
792453	55.2973	3.68933	0.780638	4.72605	2.28934e-06	0.000185454
2913373	274.119	3.69168	0.911166	4.0516	5.08685e-05	0.00207112	Methanosarcina siciliae C2J	1434118	Archaea
3158808	690.499	3.71958	0.852241	4.36447	1.27431e-05	0.000738002	Listeria welshimeri	1643	Bacteria
495050	624.392	3.74322	1.01159	3.70033	0.000215322	0.00560671	Blautia liquoris	2779518	Bacteria
381308	214.885	3.74412	0.871273	4.2973	1.72888e-05	0.000921797
2307362	223.713	3.74801	1.00993	3.71117	0.000206302	0.00541188	Desulfovibrio sp. 86	2666132	Bacteria
3101263	8.58072	3.76259	0.974637	3.8605	0.000113153	0.00368518
3149314	11.6412	3.76868	0.892576	4.22225	2.41878e-05	0.00118608
3366641	30.9113	3.77679	0.999098	3.7802	0.000156701	0.00457704	Aggregatibacter sp. Marseille-P9115	2866570	Bacteria
3343985	6.87299	3.78948	0.992263	3.81903	0.000133977	0.00402013
2481134	3461.85	3.79125	0.910985	4.16171	3.15877e-05	0.00141471	Citrobacter freundii	546	Bacteria
3539117	68.2984	3.81701	0.746522	5.11306	3.16981e-07	3.67152e-05
1963602	27.552	3.8241	0.96525	3.96177	7.43952e-05	0.0027099	Coprococcus comes ATCC 27758	470146	Bacteria
2909606	2125.01	3.88185	1.01794	3.81344	0.000137043	0.0040737	Coprococcus eutactus ATCC 27759	411474	Bacteria
2728680	12.629	3.93212	1.10828	3.54794	0.000388258	0.00871505
602918	36.0025	3.99109	1.02892	3.87893	0.000104916	0.00348925	Mannheimia haemolytica	75985	Bacteria
1816881	147.4	3.99404	0.6958	5.74022	9.45549e-09	1.62877e-06	Dorea formicigenerans	39486	Bacteria
969811	616.329	3.99787	0.845953	4.72588	2.29126e-06	0.000185454	Odoribacter splanchnicus	28118	Bacteria
3213355	5.53735	4.0055	1.09938	3.64342	0.000269044	0.00662064	Rhodanobacter sp. FDAARGOS 1247	2778082	Bacteria
395263	3.50399	4.01917	1.12983	3.55733	0.00037465	0.00853186	Ruminococcus sp. FMBCY1	2831966	Bacteria
2235558	71.7877	4.02864	1.13287	3.55612	0.000376368	0.00854203	Maribacter sp. 1_2014MBL_MicDiv	1644130	Bacteria
3054876	133.798	4.03229	0.972391	4.14678	3.3719e-05	0.00150016	Amylolactobacillus amylophilus DSM 20533 = JCM 1125	1423721	Bacteria
522054	7737.05	4.05438	0.910025	4.45524	8.37976e-06	0.000532922	Ruminococcus sp. FMBCY1	2831966	Bacteria
2421823	524.228	4.06879	0.95898	4.24283	2.20714e-05	0.00111486	Nonomuraea gerenzanensis	93944	Bacteria
758300	20.5741	4.08493	0.978416	4.17505	2.97923e-05	0.00135233	Sphingobacterium daejeonense	371142	Bacteria
2749964	56267.2	4.0995	1.06892	3.83517	0.000125478	0.00384913	Prevotella copri DSM 18205	537011	Bacteria
2301985	10.2629	4.10194	1.12021	3.66175	0.0002505	0.00630283	Streptomyces genisteinicus	2768068	Bacteria
3171527	856.912	4.1071	0.962906	4.26532	1.99619e-05	0.00104769	Burkholderia plantarii	41899	Bacteria
2751636	125.849	4.16701	0.83502	4.9903	6.0284e-07	6.0446e-05	Blautia wexlerae DSM 19850	1121115	Bacteria
560621	9.8418	4.20057	1.11865	3.75502	0.000173324	0.00481154	Phocaeicola dorei	357276	Bacteria
684022	6.66769	4.20645	1.09577	3.83881	0.000123634	0.00380996	Phocaeicola vulgatus	821	Bacteria
782157	23.5988	4.22168	1.08444	3.89296	9.90288e-05	0.00343073	Ruminococcus sp. FMBCY1	2831966	Bacteria
701623	85.2459	4.2272	1.0727	3.9407	8.12444e-05	0.00290319	Ruminococcus sp. FMBCY1	2831966	Bacteria
2990011	7.1186	4.28226	1.01528	4.21783	2.4667e-05	0.00120082	Nonlabens sp. Ci31	2608253	Bacteria
2422989	42.2899	4.32219	1.10012	3.92883	8.53586e-05	0.0030181	Persicimonas caeni	2292766	Bacteria
674680	5.9139	4.34577	1.24253	3.49751	0.000469622	0.00982754	Prevotella copri DSM 18205	537011	Bacteria
3075508	17.5244	4.35449	0.976929	4.45732	8.29896e-06	0.000532922	Methanobrevibacter sp. TLL-48-HuF1	2870563	Archaea
2232404	40.1081	4.40527	0.96826	4.54968	5.37274e-06	0.000365839
865821	61.4764	4.41446	1.06497	4.14516	3.39583e-05	0.00150087	Turicibacter bilis	2735723	Bacteria
2061504	58.2026	4.43842	0.986325	4.49995	6.7968e-06	0.00044331	Haloferax mediterranei ATCC 33500	523841	Archaea
2277260	163.653	4.47492	0.873796	5.12125	3.03523e-07	3.57731e-05	Faecalibacterium sp. I2-3-92	2929490	Bacteria
683117	5375.78	4.54439	0.861757	5.2734	1.33919e-07	1.79934e-05	Vibrio lentus	136468	Bacteria
1677606	26.7729	4.55082	1.22492	3.71521	0.000203037	0.00537973	Flavivirga eckloniae	1803846	Bacteria
2170558	11.4127	4.58367	1.29718	3.53357	0.000409995	0.00897181
652928	198.538	4.58727	0.957018	4.79329	1.64064e-06	0.000141306	Candidatus Desulfovibrio trichonymphae	1725232	Bacteria
2888706	15.8783	4.61247	1.20066	3.8416	0.000122232	0.00379471	Entomomonas moraniae	2213226	Bacteria
2241824	1494.91	4.62012	1.25659	3.67672	0.000236248	0.00601179	Treponema vincentii	69710	Bacteria
1784549	16.9209	4.6267	1.26041	3.6708	0.000241793	0.00612969
751526	1671.83	4.67616	0.743481	6.28955	3.1839e-10	8.55578e-08
1666655	18.2441	4.69254	1.0281	4.5643	5.01162e-06	0.000347094	Streptomyces nigrescens	1920	Bacteria
1191715	457.876	4.70258	1.04358	4.50622	6.59936e-06	0.000434652	Succinivibrio dextrinosolvens	83771	Bacteria
3322388	70.7075	4.72584	0.868013	5.44444	5.19687e-08	7.75834e-06	Desulfovibrio desulfuricans	876	Bacteria
3019046	6.25855	4.72621	1.1969	3.9487	7.85755e-05	0.00283801	Gordonia zhaorongruii	2597659	Bacteria
2861323	17.2053	4.74994	1.29707	3.66206	0.000250199	0.00630283	Terrisporobacter sp. MCA3	2813371	Bacteria
3100851	207.505	4.75974	1.34463	3.53981	0.000400419	0.00884873	Lactobacillus helveticus	1587	Bacteria
2561733	163.429	4.76677	0.883102	5.39776	6.74783e-08	9.64508e-06	Faecalibacterium prausnitzii	853	Bacteria
588221	4.73498	4.77325	1.34833	3.54012	0.000399943	0.00884873	Vibrio crassostreae	246167	Bacteria
304468	68.934	4.81006	1.05748	4.54862	5.39998e-06	0.000365839	Halococcus qingdaonensis	224402	Archaea
2437111	67.253	4.82906	1.05061	4.59645	4.29747e-06	0.000310435	Streptococcus suis	1307	Bacteria
2950439	193.333	4.86682	0.753902	6.4555	1.0786e-10	3.29366e-08
2044464	557.763	4.92188	1.34696	3.65407	0.000258113	0.00642225	Ruminococcus sp. FMBCY1	2831966	Bacteria
3145488	13.597	4.92774	1.03332	4.76882	1.85306e-06	0.000155611	Brachyspira pilosicoli P43/6/78	1042417	Bacteria
2782269	6.51086	4.95105	1.27576	3.88085	0.000104092	0.00347904
2547268	18.5018	4.95637	1.36624	3.62773	0.000285922	0.00690945	Bradyrhizobium sp. 1(2017)	1404888	Bacteria
3339566	7.12879	4.95959	1.11339	4.4545	8.40872e-06	0.000532922	Dysosmobacter welbionis	2093857	Bacteria
385798	2274.68	4.97091	1.07718	4.61476	3.93543e-06	0.000287372	Candidatus Nanohalobium constans	2565781	Archaea
3410388	54.8354	4.99637	1.12929	4.42436	9.67276e-06	0.000600669	Methanosphaera stadtmanae	2317	Archaea
385935	19547.2	5.0059	1.14083	4.38795	1.14424e-05	0.000680265	Prevotella intermedia	28131	Bacteria
966786	131.453	5.0308	1.04314	4.82274	1.41599e-06	0.000125166
2926679	23.309	5.04535	1.31209	3.84527	0.000120422	0.00379471	Polystyrenella longa	2528007	Bacteria
2240113	25.8335	5.05823	1.02285	4.94523	7.60535e-07	7.09621e-05	Qipengyuania sp. PHS-Z21	2909673	Bacteria
1654891	4.58262	5.06903	1.40214	3.61522	0.00030009	0.00702441	Parabacteroides distasonis	823	Bacteria
3524996	26.5062	5.10115	1.23822	4.11973	3.79309e-05	0.00163346	Agromyces soli	659012	Bacteria
914779	7.37004	5.13773	1.32188	3.88668	0.000101624	0.00347904	Coprococcus eutactus	33043	Bacteria
3176686	7.71296	5.1418	1.2568	4.09117	4.29198e-05	0.00181343	Eubacterium ventriosum	39496	Bacteria
3451353	26.8621	5.21264	1.39931	3.72516	0.00019519	0.00526622	Thermoclostridium stercorarium	1510	Bacteria
3210775	127.951	5.22447	0.953861	5.47719	4.32144e-08	6.59805e-06
2983433	4283.3	5.2252	0.898615	5.81472	6.07345e-09	1.13277e-06	Blautia sp. KLE_1732_HM_1032	2860051	Bacteria
708624	3021.66	5.24866	0.918236	5.71603	1.09041e-08	1.83134e-06	Wansuia hejianensis	2763667	Bacteria
2683710	165.174	5.26055	0.894634	5.88011	4.09997e-09	8.10106e-07	Brevibacillus parabrevis	54914	Bacteria
1263757	8.61095	5.28378	1.51177	3.49509	0.0004739	0.00983845	Faecalibacterium prausnitzii	853	Bacteria
1643105	43.35	5.34855	1.51858	3.52208	0.000428171	0.00924905	Ruminococcus sp. FMBCY1	2831966	Bacteria
3020063	10.839	5.35885	1.37479	3.89795	9.70092e-05	0.00339431	Aminipila luticellarii	2507160	Bacteria
1742265	21.5134	5.3681	1.48189	3.62248	0.000291791	0.00697598	Rhizobium leguminosarum	384	Bacteria
2192503	60.9061	5.37561	1.34284	4.00317	6.24987e-05	0.00237736
3302185	376.514	5.38043	1.42639	3.77205	0.000161911	0.00462586	Methanothrix soehngenii GP6	990316	Archaea
3310875	114.308	5.397	1.3057	4.13342	3.57412e-05	0.00155915	Ruminococcus sp. FMBCY1	2831966	Bacteria
3151203	102.391	5.43957	1.44242	3.77114	0.000162504	0.00462586
1683849	75.465	5.48083	1.23924	4.42274	9.7459e-06	0.000600669	Sutterella faecalis	2584944	Bacteria
2739098	50.9141	5.53788	1.4258	3.88405	0.000102732	0.00347904	Neisseria canis	493	Bacteria
3143887	16.445	5.5532	1.536	3.61536	0.000299929	0.00702441
880092	68.4061	5.5533	1.38787	4.00132	6.29905e-05	0.00237736	Acidovorax monticola	1926868	Bacteria
2061874	115.074	5.56163	1.20279	4.62395	3.76494e-06	0.000281032	Corynebacterium pseudodiphtheriticum	37637	Bacteria
3244177	15.4832	5.56882	1.32851	4.19178	2.76779e-05	0.00129125
2492770	963.539	5.58005	0.909028	6.13848	8.33145e-10	1.80551e-07	Pseudomonas fluorescens	294	Bacteria
461894	10.7544	5.58157	1.45261	3.84245	0.000121813	0.00379471	Blautia wexlerae DSM 19850	1121115	Bacteria
3092447	194.471	5.58882	0.961893	5.81023	6.23882e-09	1.13277e-06
3369911	69.2597	5.60059	1.27849	4.38063	1.18335e-05	0.000697346
2826285	167.033	5.65767	1.21299	4.66422	3.09786e-06	0.000239212	Brevibacillus parabrevis	54914	Bacteria
2226407	32.1369	5.75157	1.31065	4.38832	1.14229e-05	0.000680265	Helicobacter mustelae	217	Bacteria
346439	5.77096	5.79573	1.33011	4.35733	1.31659e-05	0.000743265	Homo sapiens	9606	Eukaryota
131090	85.1198	5.84384	1.16793	5.00359	5.62713e-07	5.76773e-05	Ruminococcus sp. FMBCY1	2831966	Bacteria
52543	9415.62	5.85661	1.18173	4.95596	7.19738e-07	6.90743e-05	Bifidobacterium pseudocatenulatum	28026	Bacteria
1481009	63.2923	5.86908	1.10551	5.30894	1.10263e-07	1.51173e-05	Psychrobacter sp. PraFG1	2565531	Bacteria
2095994	80.1378	5.87174	1.35062	4.34743	1.37743e-05	0.000764758	Bibersteinia trehalosi USDA-ARS-USMARC-190	1263832	Bacteria
31738	29.8453	5.98398	1.40591	4.25631	2.0783e-05	0.00106628	Blautia argi	1912897	Bacteria
1593775	20.5246	6.07026	1.18439	5.12523	2.97174e-07	3.56502e-05	Limnobacter sp. SAORIC-580	2732163	Bacteria
3308512	5.65131	6.07831	1.63368	3.72063	0.000198729	0.00531896	Phascolarctobacterium faecium	33025	Bacteria
2441159	9.24922	6.11535	1.72033	3.55476	0.000378327	0.00855757
3558926	18.1466	6.13574	1.4469	4.24061	2.2291e-05	0.00111755
2151461	6.34354	6.21375	1.35624	4.5816	4.61424e-06	0.000326299	Roseburia hominis	301301	Bacteria
3546071	8.03601	6.269	1.68166	3.72787	0.000193103	0.0052309	Prevotella copri DSM 18205	537011	Bacteria
2723257	10.3425	6.32334	1.55312	4.07139	4.67336e-05	0.00193369	Acidobacterium capsulatum ATCC 51196	240015	Bacteria
841804	21.9253	6.41905	1.57161	4.08438	4.41956e-05	0.00185566	Bradyrhizobium vignae	1549949	Bacteria
2646606	8.90366	6.4621	1.39118	4.64506	3.39973e-06	0.000259539
3240158	27.3797	6.48123	1.50404	4.30921	1.6384e-05	0.00088764	Paraclostridium bifermentans	1490	Bacteria
763195	18.8425	6.50739	1.73217	3.75679	0.000172109	0.00479762
1158065	572.613	6.56137	1.43452	4.5739	4.78724e-06	0.000335007	Kordiimonas sp. SCSIO 12603	2829596	Bacteria
686362	190.357	6.56511	1.15511	5.68353	1.31946e-08	2.16198e-06
3185719	175.581	6.58303	1.81719	3.62264	0.000291607	0.00697598	Xanthomonas translucens pv. cerealis	152263	Bacteria
75820	67.0853	6.65403	1.06692	6.23667	4.4698e-10	1.05761e-07
3186723	17.5425	6.7228	1.43179	4.69537	2.66119e-06	0.000210328	Methanobrevibacter sp. TLL-48-HuF1	2870563	Archaea
423445	839.756	6.74171	1.546	4.36073	1.29627e-05	0.000741049
811121	9.10697	6.77329	1.6767	4.03965	5.35315e-05	0.00215786	Phascolarctobacterium faecium	33025	Bacteria
264518	55.767	6.90988	1.79677	3.84573	0.000120195	0.00379471	Cupriavidus metallidurans	119219	Bacteria
1413262	10.3179	6.96462	1.97642	3.52386	0.000425301	0.00921669	unidentified bacterial endosymbiont	2355	Bacteria
3234779	8.70298	7.00266	1.91871	3.64968	0.00026257	0.00650903	Succinivibrio dextrinosolvens	83771	Bacteria
3520868	85.091	7.03491	1.93261	3.6401	0.000272527	0.00668189	Prevotella denticola	28129	Bacteria
2673762	20.4086	7.04274	1.36791	5.14853	2.62535e-07	3.20674e-05	Sorangium cellulosum	56	Bacteria
3338712	338.611	7.07448	1.12741	6.275	3.49644e-10	8.69966e-08	Oxalobacter formigenes	847	Bacteria
80881	196.767	7.16324	1.77517	4.03524	5.45456e-05	0.00216461
347250	12.1623	7.18394	1.58581	4.53013	5.89462e-06	0.00039208
417190	10.2129	7.21961	1.91143	3.77707	0.000158683	0.00459497	Paenibacillus sp. SS4	2975482	Bacteria
1220900	135.352	7.23069	1.33879	5.4009	6.63062e-08	9.64508e-06	Neisseria macacae ATCC 33926	997348	Bacteria
1805347	19.3416	7.23519	1.92256	3.76332	0.000167672	0.00471307
2356283	118233	7.28344	1.41169	5.15938	2.4777e-07	3.08244e-05	Prevotella copri DSM 18205	537011	Bacteria
1902528	10.649	7.29667	1.95387	3.73448	0.000188104	0.00511614	Bordetella avium	521	Bacteria
2669522	16.9533	7.29696	1.83281	3.98129	6.85418e-05	0.00255813	Homo sapiens	9606	Eukaryota
626124	138.277	7.35812	1.18962	6.18525	6.20027e-10	1.38845e-07
3252429	17.0817	7.38881	1.27554	5.7927	6.92627e-09	1.22449e-06	Ruminococcus bovis	2564099	Bacteria
2875432	21.0856	7.42795	1.70372	4.35983	1.30163e-05	0.000741049
528806	36.9973	7.49826	1.51801	4.93954	7.83058e-07	7.20628e-05	Asaia bogorensis NBRC 16594	1231624	Bacteria
3540944	72.6833	7.51398	1.48598	5.05658	4.26841e-07	4.63398e-05	Lelliottia sp. WB101	2153385	Bacteria
662187	23.41	7.51717	1.43199	5.24947	1.52541e-07	2.00935e-05	Anaerobutyricum hallii	39488	Bacteria
3223639	13.1445	7.58776	1.72175	4.40699	1.04815e-05	0.000640134	Buchnera aphidicola (Rhopalosiphum maidis)	118109	Bacteria
2415048	29.7144	7.63491	1.51092	5.05316	4.34565e-07	4.63398e-05	Pusillibacter faecalis	2714358	Bacteria
594930	57.965	7.68871	1.3208	5.82123	5.84151e-09	1.12124e-06
3263113	81.6859	7.68882	1.94111	3.96104	7.46252e-05	0.0027099	Coprococcus eutactus	33043	Bacteria
713340	17.1177	7.69708	2.00397	3.84092	0.000122574	0.00379471	Rhizobium acidisoli	1538158	Bacteria
2464516	17.1425	7.70376	2.04064	3.77516	0.000159903	0.00459887	Microbulbifer celer	435905	Bacteria
3462777	18.8151	7.82445	1.98644	3.93894	8.18436e-05	0.00290913	Endozoicomonas euniceicola	1234143	Bacteria
3423115	16.0743	7.89071	2.22442	3.54731	0.000389181	0.00871505
963403	37.0326	7.92097	1.62943	4.86119	1.16684e-06	0.00010593	Faecalibacterium sp. IP-1-18	2929488	Bacteria
817350	269.497	7.9684	1.44164	5.5273	3.25194e-08	5.20155e-06	Succinivibrio dextrinosolvens	83771	Bacteria
222975	55.5608	8.34677	1.68403	4.95642	7.18038e-07	6.90743e-05	Staphylococcus lutrae	155085	Bacteria
221752	59.015	8.43214	1.73761	4.85273	1.21774e-06	0.000109077	Enterobacter asburiae	61645	Bacteria
380395	221.911	8.48579	1.36135	6.23336	4.56543e-10	1.05761e-07	Sinomicrobium kalidii	2900738	Bacteria
2634900	38.9319	8.58434	1.85993	4.61541	3.92325e-06	0.000287372	Streptomyces sp. WY228	2855836	Bacteria
1801213	2911.68	8.64093	1.06803	8.0905	5.94198e-16	6.65303e-13
1967527	54.927	8.73844	2.135	4.09295	4.25912e-05	0.00181093	Phascolarctobacterium faecium	33025	Bacteria
699501	56.3171	8.78628	1.60126	5.48711	4.08564e-08	6.38311e-06	Blochmannia endosymbiont of Camponotus sp. C-046	2945589	Bacteria
3523374	315.46	8.80751	1.74224	5.05529	4.29734e-07	4.63398e-05	Aquisediminimonas profunda	1550733	Bacteria
393550	200.801	8.90945	1.39615	6.38144	1.75434e-10	5.11793e-08	Pseudothermotoga thermarum DSM 5069	688269	Bacteria
2029980	25.3279	8.9826	2.1252	4.2267	2.37147e-05	0.00117199	Citrobacter braakii	57706	Bacteria
985129	1033.02	9.0352	1.29088	6.99924	2.57357e-12	1.23495e-09	Succinivibrio dextrinosolvens	83771	Bacteria
3310700	35.7414	9.04762	1.97208	4.58785	4.47825e-06	0.000320052
2234104	208.537	9.2684	1.78466	5.19336	2.06528e-07	2.61784e-05	Homo sapiens	9606	Eukaryota
2618735	92.0585	10.014	1.86301	5.37518	7.65067e-08	1.07078e-05	Bosea vaviloviae	1526658	Bacteria
552497	1708.36	10.1113	1.31823	7.67037	1.71499e-14	9.6011e-12
81563	869.641	10.1294	1.29025	7.85068	4.13784e-15	2.7798e-12	Succinivibrio dextrinosolvens	83771	Bacteria
589971	34.4196	10.1314	2.46213	4.11492	3.87319e-05	0.00165733	Flocculibacter collagenilyticus	2744479	Bacteria
228617	2925.2	10.3316	1.56349	6.60802	3.89484e-11	1.37713e-08	Succinivibrio dextrinosolvens	83771	Bacteria
3223352	433.864	10.6279	1.6259	6.53665	6.29111e-11	2.01256e-08	Dietzia timorensis	499555	Bacteria
316157	3146.89	10.7488	1.56988	6.8469	7.54657e-12	3.26422e-09	Homo sapiens	9606	Eukaryota
554278	1607.45	11.1247	1.44322	7.70828	1.27526e-14	7.78834e-12	Prevotella sp. E9-3	2913621	Bacteria
449267	547.799	11.1912	1.64329	6.81025	9.74292e-12	3.85017e-09	Prevotella melaninogenica	28132	Bacteria
3332842	117.702	11.4255	1.89717	6.02239	1.71863e-09	3.49871e-07	Thalassococcus sp. S3	2017482	Bacteria
749670	60164	11.5077	1.30749	8.80134	1.35186e-18	2.27045e-15
2864628	277.307	11.6626	1.8294	6.37511	1.82838e-10	5.11793e-08	Succinivibrio dextrinosolvens	83771	Bacteria
793064	440.003	11.7496	1.78594	6.57893	4.73836e-11	1.59161e-08
686930	555.687	12.136	1.80514	6.72303	1.77978e-11	6.64253e-09	Dickeya dianthicola	204039	Bacteria
6163	1354.2	12.2755	1.95497	6.27913	3.40474e-10	8.69966e-08	Fictibacillus arsenicus	255247	Bacteria
3348577	356.627	13.2305	1.93353	6.84265	7.77426e-12	3.26422e-09	Succinivibrio dextrinosolvens	83771	Bacteria
870209	427.017	13.4738	2.206	6.10781	1.01007e-09	2.12051e-07	Succinivibrio dextrinosolvens	83771	Bacteria
3352426	8.57564	22.5964	2.9606	7.63238	2.30468e-14	1.19099e-11	Streptococcus agalactiae	1311	Bacteria
1622556	13.2862	23.4888	2.95919	7.93756	2.0619e-15	1.5391e-12	Homo sapiens	9606	Eukaryota
454599	13.7644	23.5358	2.5621	9.18615	4.0715e-20	9.11745e-17	Rickettsia sp. MEAM1 (Bemisia tabaci)	1182263	Bacteria
1774931	15.4055	23.6894	2.95291	8.02237	1.03721e-15	8.70997e-13	Ruminococcus bovis	2564099	Bacteria
2664635	16.4474	23.7829	2.9587	8.03829	9.10972e-16	8.70997e-13	Homo sapiens	9606	Eukaryota
1979744	76.5039	25.0405	2.41991	10.3477	4.28597e-25	1.43966e-21
2493622	76.7237	25.8799	2.16014	11.9807	4.48666e-33	3.01414e-29	Pseudonocardia sp. DSM 110487	2865833	Bacteria

## Sheet: Top10 sRNAs by Gene
sRNA ID	Binding Energy (kcal/mol)	log2FoldChange	Gene name	Kingdom	Species
31738	-21.37	5.98398	XM_011533029.2 PREDICTED: Homo sapiens ATP binding cassette subfamily G member 8 (ABCG8)	Bacteria	Blautia argi
75820	-19.0769	6.65403	NM_001302688.2 Homo sapiens apolipoprotein E (APOE)	0	0
228617	-18.1631	10.3316	XM_011533024.2 PREDICTED: Homo sapiens ATP binding cassette subfamily G member 5 (ABCG5)	Bacteria	Succinivibrio dextrinosolvens
233262	-20.4298	1.74581	NM_000384.3 Homo sapiens apolipoprotein B (APOB)	Bacteria	Clostridium sp. MD294
233262	-19.1732	1.74581	XM_011543357.1 PREDICTED: Homo sapiens 3-hydroxy-3-methylglutaryl-CoA reductase (HMGCR)	Bacteria	Clostridium sp. MD294
233262	-19.6525	1.74581	NM_000527.5 Homo sapiens low density lipoprotein receptor (LDLR)	Bacteria	Clostridium sp. MD294
233262	-21.7128	1.74581	XM_005254374.4 PREDICTED: Homo sapiens lipase C	Bacteria	Clostridium sp. MD294
233262	-18.7062	1.74581	NM_005693.4 Homo sapiens nuclear receptor subfamily 1 group H member 3 (NR1H3)	Bacteria	Clostridium sp. MD294
311977	-19.8327	2.61269	XM_011515326.3 PREDICTED: Homo sapiens NPC1 like intracellular cholesterol transporter 1 (NPC1L1)	Bacteria	Solibaculum mannosilyticum
311977	-22.5886	2.61269	XM_011530347.2 PREDICTED: Homo sapiens sterol regulatory element binding transcription factor 2 (SREBF2)	Bacteria	Solibaculum mannosilyticum
380395	-22.8439	8.48579	XM_011518339.3 PREDICTED: Homo sapiens ATP binding cassette subfamily A member 1 (ABCA1)	Bacteria	Sinomicrobium kalidii
380395	-24.5513	8.48579	NM_000039.3 Homo sapiens apolipoprotein A1 (APOA1)	Bacteria	Sinomicrobium kalidii
380395	-23.2145	8.48579	NM_001302688.2 Homo sapiens apolipoprotein E (APOE)	Bacteria	Sinomicrobium kalidii
380395	-22.6862	8.48579	NM_002957.6 Homo sapiens retinoid X receptor alpha (RXRA)	Bacteria	Sinomicrobium kalidii
380395	-22.5227	8.48579	XM_024450893.1 PREDICTED: Homo sapiens sterol regulatory element binding transcription factor 1 (SREBF1)	Bacteria	Sinomicrobium kalidii
385798	-24.6823	4.97091	XM_011529806.1 PREDICTED: Homo sapiens ATP binding cassette subfamily G member 1 (ABCG1)	Archaea	Candidatus Nanohalobium constans
385798	-21.0796	4.97091	XM_011533029.2 PREDICTED: Homo sapiens ATP binding cassette subfamily G member 8 (ABCG8)	Archaea	Candidatus Nanohalobium constans
385798	-18.6638	4.97091	NM_000039.3 Homo sapiens apolipoprotein A1 (APOA1)	Archaea	Candidatus Nanohalobium constans
385935	-18.5986	5.0059	NM_001302688.2 Homo sapiens apolipoprotein E (APOE)	Bacteria	Prevotella intermedia
385935	-20.0974	5.0059	XM_011515326.3 PREDICTED: Homo sapiens NPC1 like intracellular cholesterol transporter 1 (NPC1L1)	Bacteria	Prevotella intermedia
450275	-20.1062	-4.46561	XM_005258277.1 PREDICTED: Homo sapiens NPC intracellular cholesterol transporter 1 (NPC1)	0	0
450275	-21.4398	-4.46561	NM_174936.4 Homo sapiens proprotein convertase subtilisin/kexin type 9 (PCSK9)	0	0
477912	-19.8398	3.48257	NM_000384.3 Homo sapiens apolipoprotein B (APOB)	Bacteria	Mycolicibacterium neoaurum
495050	-18.2615	3.74322	XM_011533024.2 PREDICTED: Homo sapiens ATP binding cassette subfamily G member 5 (ABCG5)	Bacteria	Blautia liquoris
498049	-20.4689	-2.29723	XM_011533029.2 PREDICTED: Homo sapiens ATP binding cassette subfamily G member 8 (ABCG8)	Bacteria	Keratinibaculum paraultunense
498049	-21.245	-2.29723	XM_005254374.4 PREDICTED: Homo sapiens lipase C	Bacteria	Keratinibaculum paraultunense
498049	-22.7376	-2.29723	NM_003383.5 Homo sapiens very low density lipoprotein receptor (VLDLR)	Bacteria	Keratinibaculum paraultunense
522054	-19.8432	4.05438	NM_174936.4 Homo sapiens proprotein convertase subtilisin/kexin type 9 (PCSK9)	Bacteria	Ruminococcus sp. FMBCY1
522054	-20.7181	4.05438	NM_002957.6 Homo sapiens retinoid X receptor alpha (RXRA)	Bacteria	Ruminococcus sp. FMBCY1
528806	-17.4663	7.49826	NM_001321065.2 Homo sapiens apolipoprotein C1 (APOC1)	Bacteria	Asaia bogorensis NBRC 16594
554278	-19.2357	11.1247	NM_000039.3 Homo sapiens apolipoprotein A1 (APOA1)	Bacteria	Prevotella sp. E9-3
602918	-18.5925	3.99109	XM_011543357.1 PREDICTED: Homo sapiens 3-hydroxy-3-methylglutaryl-CoA reductase (HMGCR)	Bacteria	Mannheimia haemolytica
621044	-23.2745	1.89612	XM_011530347.2 PREDICTED: Homo sapiens sterol regulatory element binding transcription factor 2 (SREBF2)	Bacteria	Bacillus sp. 1NLA3E
652928	-20.9609	4.58727	NM_000780.4 Homo sapiens cytochrome P450 family 7 subfamily A member 1 (CYP7A1)	Bacteria	Candidatus Desulfovibrio trichonymphae
676475	-25.1321	-2.55435	NM_000527.5 Homo sapiens low density lipoprotein receptor (LDLR)	Bacteria	Phocaeicola vulgatus
676475	-19.3016	-2.55435	XM_005258277.1 PREDICTED: Homo sapiens NPC intracellular cholesterol transporter 1 (NPC1)	Bacteria	Phocaeicola vulgatus
686362	-18.0042	6.56511	NM_000780.4 Homo sapiens cytochrome P450 family 7 subfamily A member 1 (CYP7A1)	0	0
708624	-19.3465	5.24866	XM_005254374.4 PREDICTED: Homo sapiens lipase C	Bacteria	Wansuia hejianensis
713340	-21.395	7.69708	XM_005258277.1 PREDICTED: Homo sapiens NPC intracellular cholesterol transporter 1 (NPC1)	Bacteria	Rhizobium acidisoli
725929	-22.0025	2.70089	XM_011518339.3 PREDICTED: Homo sapiens ATP binding cassette subfamily A member 1 (ABCA1)	0	0
725929	-21.7545	2.70089	NM_003383.5 Homo sapiens very low density lipoprotein receptor (VLDLR)	0	0
792453	-21.0196	3.68933	XM_011533024.2 PREDICTED: Homo sapiens ATP binding cassette subfamily G member 5 (ABCG5)	0	0
817350	-16.7746	7.9684	NM_001321065.2 Homo sapiens apolipoprotein C1 (APOC1)	Bacteria	Succinivibrio dextrinosolvens
817350	-19.2321	7.9684	NM_000780.4 Homo sapiens cytochrome P450 family 7 subfamily A member 1 (CYP7A1)	Bacteria	Succinivibrio dextrinosolvens
817350	-20.4357	7.9684	NM_174936.4 Homo sapiens proprotein convertase subtilisin/kexin type 9 (PCSK9)	Bacteria	Succinivibrio dextrinosolvens
817350	-20.7749	7.9684	NM_002957.6 Homo sapiens retinoid X receptor alpha (RXRA)	Bacteria	Succinivibrio dextrinosolvens
817350	-24.2734	7.9684	XM_024450893.1 PREDICTED: Homo sapiens sterol regulatory element binding transcription factor 1 (SREBF1)	Bacteria	Succinivibrio dextrinosolvens
817350	-20.5541	7.9684	NM_003383.5 Homo sapiens very low density lipoprotein receptor (VLDLR)	Bacteria	Succinivibrio dextrinosolvens
817775	-22.4132	-8.36529	XM_011529806.1 PREDICTED: Homo sapiens ATP binding cassette subfamily G member 1 (ABCG1)	Bacteria	Paraprevotella xylaniphila YIT 11841
865821	-25.9412	4.41446	NM_002957.6 Homo sapiens retinoid X receptor alpha (RXRA)	Bacteria	Turicibacter bilis
871189	-20.2099	3.17049	NM_000780.4 Homo sapiens cytochrome P450 family 7 subfamily A member 1 (CYP7A1)	Bacteria	Vescimonas coprocola
871189	-20.8218	3.17049	NM_174936.4 Homo sapiens proprotein convertase subtilisin/kexin type 9 (PCSK9)	Bacteria	Vescimonas coprocola
946062	-19.4303	2.7923	XM_011533024.2 PREDICTED: Homo sapiens ATP binding cassette subfamily G member 5 (ABCG5)	Bacteria	Clostridium estertheticum
946062	-20.2386	2.7923	NM_000384.3 Homo sapiens apolipoprotein B (APOB)	Bacteria	Clostridium estertheticum
946062	-19.0221	2.7923	NM_000780.4 Homo sapiens cytochrome P450 family 7 subfamily A member 1 (CYP7A1)	Bacteria	Clostridium estertheticum
946062	-22.1375	2.7923	XM_011543357.1 PREDICTED: Homo sapiens 3-hydroxy-3-methylglutaryl-CoA reductase (HMGCR)	Bacteria	Clostridium estertheticum
946062	-20.6511	2.7923	XM_005254374.4 PREDICTED: Homo sapiens lipase C	Bacteria	Clostridium estertheticum
966786	-20.465	5.0308	NM_000384.3 Homo sapiens apolipoprotein B (APOB)	0	0
1158065	-23.0543	6.56137	XM_011530347.2 PREDICTED: Homo sapiens sterol regulatory element binding transcription factor 2 (SREBF2)	Bacteria	Kordiimonas sp. SCSIO 12603
1220900	-19.8744	7.23069	NM_005693.4 Homo sapiens nuclear receptor subfamily 1 group H member 3 (NR1H3)	Bacteria	Neisseria macacae ATCC 33926
1263757	-21.2121	5.28378	NM_002957.6 Homo sapiens retinoid X receptor alpha (RXRA)	Bacteria	Faecalibacterium prausnitzii
1263757	-22.7929	5.28378	XM_024450893.1 PREDICTED: Homo sapiens sterol regulatory element binding transcription factor 1 (SREBF1)	Bacteria	Faecalibacterium prausnitzii
1263757	-20.8315	5.28378	NM_003383.5 Homo sapiens very low density lipoprotein receptor (VLDLR)	Bacteria	Faecalibacterium prausnitzii
1456166	-20.6114	2.12046	XM_011533029.2 PREDICTED: Homo sapiens ATP binding cassette subfamily G member 8 (ABCG8)	Bacteria	Aneurinibacillus thermoaerophilus
1456166	-20.231	2.12046	NM_000527.5 Homo sapiens low density lipoprotein receptor (LDLR)	Bacteria	Aneurinibacillus thermoaerophilus
1481009	-21.3476	5.86908	NM_000780.4 Homo sapiens cytochrome P450 family 7 subfamily A member 1 (CYP7A1)	Bacteria	Psychrobacter sp. PraFG1
1481009	-21.5077	5.86908	XM_011543357.1 PREDICTED: Homo sapiens 3-hydroxy-3-methylglutaryl-CoA reductase (HMGCR)	Bacteria	Psychrobacter sp. PraFG1
1622429	-20.9057	-8.09692	NM_000527.5 Homo sapiens low density lipoprotein receptor (LDLR)	Archaea	Candidatus Methanomethylophilus alvus
1865458	-23.1473	3.53646	XM_011529806.1 PREDICTED: Homo sapiens ATP binding cassette subfamily G member 1 (ABCG1)	0	0
1865458	-22.6613	3.53646	XM_011533029.2 PREDICTED: Homo sapiens ATP binding cassette subfamily G member 8 (ABCG8)	0	0
1865458	-20.4534	3.53646	NM_000384.3 Homo sapiens apolipoprotein B (APOB)	0	0
1865458	-17.5105	3.53646	NM_001321065.2 Homo sapiens apolipoprotein C1 (APOC1)	0	0
1865458	-20.5599	3.53646	NM_001302688.2 Homo sapiens apolipoprotein E (APOE)	0	0
1865458	-21.7872	3.53646	XM_011543357.1 PREDICTED: Homo sapiens 3-hydroxy-3-methylglutaryl-CoA reductase (HMGCR)	0	0
1865458	-23.3564	3.53646	XM_005258277.1 PREDICTED: Homo sapiens NPC intracellular cholesterol transporter 1 (NPC1)	0	0
1865458	-21.5491	3.53646	XM_011515326.3 PREDICTED: Homo sapiens NPC1 like intracellular cholesterol transporter 1 (NPC1L1)	0	0
1865458	-23.1693	3.53646	XM_024450893.1 PREDICTED: Homo sapiens sterol regulatory element binding transcription factor 1 (SREBF1)	0	0
1963602	-18.6765	3.8241	NM_005693.4 Homo sapiens nuclear receptor subfamily 1 group H member 3 (NR1H3)	Bacteria	Coprococcus comes ATCC 27758
1963602	-24.0039	3.8241	XM_011530347.2 PREDICTED: Homo sapiens sterol regulatory element binding transcription factor 2 (SREBF2)	Bacteria	Coprococcus comes ATCC 27758
1967527	-18.5416	8.73844	XM_011533024.2 PREDICTED: Homo sapiens ATP binding cassette subfamily G member 5 (ABCG5)	Bacteria	Phascolarctobacterium faecium
1967527	-19.4925	8.73844	NM_000039.3 Homo sapiens apolipoprotein A1 (APOA1)	Bacteria	Phascolarctobacterium faecium
1967527	-21.8777	8.73844	XM_011530347.2 PREDICTED: Homo sapiens sterol regulatory element binding transcription factor 2 (SREBF2)	Bacteria	Phascolarctobacterium faecium
2029980	-21.1974	8.9826	XM_011518339.3 PREDICTED: Homo sapiens ATP binding cassette subfamily A member 1 (ABCA1)	Bacteria	Citrobacter braakii
2029980	-19.8364	8.9826	NM_000384.3 Homo sapiens apolipoprotein B (APOB)	Bacteria	Citrobacter braakii
2029980	-23.3336	8.9826	NM_003383.5 Homo sapiens very low density lipoprotein receptor (VLDLR)	Bacteria	Citrobacter braakii
2061504	-21.8601	4.43842	XM_024450893.1 PREDICTED: Homo sapiens sterol regulatory element binding transcription factor 1 (SREBF1)	Archaea	Haloferax mediterranei ATCC 33500
2095994	-20.8582	5.87174	XM_011533029.2 PREDICTED: Homo sapiens ATP binding cassette subfamily G member 8 (ABCG8)	Bacteria	Bibersteinia trehalosi USDA-ARS-USMARC-190
2119964	-21.5521	-3.34781	XM_011529806.1 PREDICTED: Homo sapiens ATP binding cassette subfamily G member 1 (ABCG1)	Bacteria	Geobacter sp. SVR
2119964	-19.2819	-3.34781	XM_011543357.1 PREDICTED: Homo sapiens 3-hydroxy-3-methylglutaryl-CoA reductase (HMGCR)	Bacteria	Geobacter sp. SVR
2119964	-20.8408	-3.34781	NM_000527.5 Homo sapiens low density lipoprotein receptor (LDLR)	Bacteria	Geobacter sp. SVR
2119964	-21.3213	-3.34781	XM_011515326.3 PREDICTED: Homo sapiens NPC1 like intracellular cholesterol transporter 1 (NPC1L1)	Bacteria	Geobacter sp. SVR
2119964	-22.281	-3.34781	XM_024450893.1 PREDICTED: Homo sapiens sterol regulatory element binding transcription factor 1 (SREBF1)	Bacteria	Geobacter sp. SVR
2138317	-20.7719	-1.49747	NM_003383.5 Homo sapiens very low density lipoprotein receptor (VLDLR)	Bacteria	Weissella cibaria
2201424	-23.093	-4.24565	XM_011530347.2 PREDICTED: Homo sapiens sterol regulatory element binding transcription factor 2 (SREBF2)	Bacteria	Bacteroides stercoris ATCC 43183
2211894	-20.7218	-2.69665	NM_001302688.2 Homo sapiens apolipoprotein E (APOE)	Bacteria	Parabacteroides distasonis ATCC 8503
2226407	-21.2068	5.75157	XM_011518339.3 PREDICTED: Homo sapiens ATP binding cassette subfamily A member 1 (ABCA1)	Bacteria	Helicobacter mustelae
2241824	-21.6036	4.62012	XM_011533029.2 PREDICTED: Homo sapiens ATP binding cassette subfamily G member 8 (ABCG8)	Bacteria	Treponema vincentii
2241824	-19.6443	4.62012	NM_000039.3 Homo sapiens apolipoprotein A1 (APOA1)	Bacteria	Treponema vincentii
2241824	-19.7542	4.62012	NM_000780.4 Homo sapiens cytochrome P450 family 7 subfamily A member 1 (CYP7A1)	Bacteria	Treponema vincentii
2356283	-21.7974	7.28344	XM_011533029.2 PREDICTED: Homo sapiens ATP binding cassette subfamily G member 8 (ABCG8)	Bacteria	Prevotella copri DSM 18205
2356283	-20.1516	7.28344	NM_000384.3 Homo sapiens apolipoprotein B (APOB)	Bacteria	Prevotella copri DSM 18205
2409746	-18.6574	3.6473	NM_001321065.2 Homo sapiens apolipoprotein C1 (APOC1)	Bacteria	Synechocystis sp. PCC 6803
2409746	-23.6507	3.6473	XM_011530347.2 PREDICTED: Homo sapiens sterol regulatory element binding transcription factor 2 (SREBF2)	Bacteria	Synechocystis sp. PCC 6803
2415048	-19.424	7.63491	XM_011543357.1 PREDICTED: Homo sapiens 3-hydroxy-3-methylglutaryl-CoA reductase (HMGCR)	Bacteria	Pusillibacter faecalis
2422989	-18.7803	4.32219	XM_011533024.2 PREDICTED: Homo sapiens ATP binding cassette subfamily G member 5 (ABCG5)	Bacteria	Persicimonas caeni
2456027	-17.9314	-3.01236	NM_000780.4 Homo sapiens cytochrome P450 family 7 subfamily A member 1 (CYP7A1)	Bacteria	Pontibacter sp. XAAS-72
2456027	-21.4351	-3.01236	XM_005258277.1 PREDICTED: Homo sapiens NPC intracellular cholesterol transporter 1 (NPC1)	Bacteria	Pontibacter sp. XAAS-72
2473147	-25.5841	3.47959	XM_011529806.1 PREDICTED: Homo sapiens ATP binding cassette subfamily G member 1 (ABCG1)	Bacteria	Bacteroides cellulosilyticus
2473147	-22.9096	3.47959	NM_000527.5 Homo sapiens low density lipoprotein receptor (LDLR)	Bacteria	Bacteroides cellulosilyticus
2473147	-21.6168	3.47959	XM_005254374.4 PREDICTED: Homo sapiens lipase C	Bacteria	Bacteroides cellulosilyticus
2473147	-22.4972	3.47959	XM_011515326.3 PREDICTED: Homo sapiens NPC1 like intracellular cholesterol transporter 1 (NPC1L1)	Bacteria	Bacteroides cellulosilyticus
2473147	-21.7842	3.47959	NM_002957.6 Homo sapiens retinoid X receptor alpha (RXRA)	Bacteria	Bacteroides cellulosilyticus
2492770	-25.9444	5.58005	NM_001302688.2 Homo sapiens apolipoprotein E (APOE)	Bacteria	Pseudomonas fluorescens
2493622	-17.8929	25.8799	NM_000039.3 Homo sapiens apolipoprotein A1 (APOA1)	Bacteria	Pseudonocardia sp. DSM 110487
2493622	-19.9002	25.8799	NM_005693.4 Homo sapiens nuclear receptor subfamily 1 group H member 3 (NR1H3)	Bacteria	Pseudonocardia sp. DSM 110487
2594809	-22.8669	-2.50669	NM_174936.4 Homo sapiens proprotein convertase subtilisin/kexin type 9 (PCSK9)	Bacteria	Alistipes communis
2634900	-22.5454	8.58434	XM_011533024.2 PREDICTED: Homo sapiens ATP binding cassette subfamily G member 5 (ABCG5)	Bacteria	Streptomyces sp. WY228
2634900	-20.3637	8.58434	NM_000527.5 Homo sapiens low density lipoprotein receptor (LDLR)	Bacteria	Streptomyces sp. WY228
2634900	-21.8819	8.58434	NM_002957.6 Homo sapiens retinoid X receptor alpha (RXRA)	Bacteria	Streptomyces sp. WY228
2669522	-19.0892	7.29696	NM_005693.4 Homo sapiens nuclear receptor subfamily 1 group H member 3 (NR1H3)	Eukaryota	Homo sapiens
2697737	-22.0361	-2.71016	XM_011529806.1 PREDICTED: Homo sapiens ATP binding cassette subfamily G member 1 (ABCG1)	Bacteria	Bifidobacterium longum subsp. infantis
2697737	-18.6653	-2.71016	NM_000039.3 Homo sapiens apolipoprotein A1 (APOA1)	Bacteria	Bifidobacterium longum subsp. infantis
2697737	-22.0136	-2.71016	NM_174936.4 Homo sapiens proprotein convertase subtilisin/kexin type 9 (PCSK9)	Bacteria	Bifidobacterium longum subsp. infantis
2728680	-22.5442	3.93212	XM_011529806.1 PREDICTED: Homo sapiens ATP binding cassette subfamily G member 1 (ABCG1)	0	0
2744616	-19.206	3.48266	NM_000780.4 Homo sapiens cytochrome P450 family 7 subfamily A member 1 (CYP7A1)	Bacteria	Thermoanaerobacter italicus Ab9
2749964	-18.0722	4.0995	NM_001302688.2 Homo sapiens apolipoprotein E (APOE)	Bacteria	Prevotella copri DSM 18205
2749964	-19.0644	4.0995	XM_005254374.4 PREDICTED: Homo sapiens lipase C	Bacteria	Prevotella copri DSM 18205
2749964	-20.9309	4.0995	XM_011515326.3 PREDICTED: Homo sapiens NPC1 like intracellular cholesterol transporter 1 (NPC1L1)	Bacteria	Prevotella copri DSM 18205
2749964	-18.8774	4.0995	NM_005693.4 Homo sapiens nuclear receptor subfamily 1 group H member 3 (NR1H3)	Bacteria	Prevotella copri DSM 18205
2749964	-26.2644	4.0995	XM_011530347.2 PREDICTED: Homo sapiens sterol regulatory element binding transcription factor 2 (SREBF2)	Bacteria	Prevotella copri DSM 18205
2859230	-22.769	2.74298	XM_011518339.3 PREDICTED: Homo sapiens ATP binding cassette subfamily A member 1 (ABCA1)	Bacteria	Ruthenibacterium lactatiformans
2859230	-19.0746	2.74298	NM_000039.3 Homo sapiens apolipoprotein A1 (APOA1)	Bacteria	Ruthenibacterium lactatiformans
2859230	-17.6623	2.74298	NM_001321065.2 Homo sapiens apolipoprotein C1 (APOC1)	Bacteria	Ruthenibacterium lactatiformans
2875432	-23.558	7.42795	XM_024450893.1 PREDICTED: Homo sapiens sterol regulatory element binding transcription factor 1 (SREBF1)	0	0
2909606	-23.9689	3.88185	XM_011518339.3 PREDICTED: Homo sapiens ATP binding cassette subfamily A member 1 (ABCA1)	Bacteria	Coprococcus eutactus ATCC 27759
2909606	-24.7013	3.88185	XM_011529806.1 PREDICTED: Homo sapiens ATP binding cassette subfamily G member 1 (ABCG1)	Bacteria	Coprococcus eutactus ATCC 27759
2909606	-18.9569	3.88185	XM_011533024.2 PREDICTED: Homo sapiens ATP binding cassette subfamily G member 5 (ABCG5)	Bacteria	Coprococcus eutactus ATCC 27759
2909606	-23.3324	3.88185	XM_011533029.2 PREDICTED: Homo sapiens ATP binding cassette subfamily G member 8 (ABCG8)	Bacteria	Coprococcus eutactus ATCC 27759
2909606	-22.9644	3.88185	NM_000384.3 Homo sapiens apolipoprotein B (APOB)	Bacteria	Coprococcus eutactus ATCC 27759
2909606	-17.0875	3.88185	NM_001321065.2 Homo sapiens apolipoprotein C1 (APOC1)	Bacteria	Coprococcus eutactus ATCC 27759
2909606	-22.1895	3.88185	NM_000780.4 Homo sapiens cytochrome P450 family 7 subfamily A member 1 (CYP7A1)	Bacteria	Coprococcus eutactus ATCC 27759
2909606	-20.7805	3.88185	XM_011543357.1 PREDICTED: Homo sapiens 3-hydroxy-3-methylglutaryl-CoA reductase (HMGCR)	Bacteria	Coprococcus eutactus ATCC 27759
2909606	-25.1663	3.88185	NM_000527.5 Homo sapiens low density lipoprotein receptor (LDLR)	Bacteria	Coprococcus eutactus ATCC 27759
2909606	-27.2636	3.88185	XM_005254374.4 PREDICTED: Homo sapiens lipase C	Bacteria	Coprococcus eutactus ATCC 27759
2909606	-26.5965	3.88185	XM_005258277.1 PREDICTED: Homo sapiens NPC intracellular cholesterol transporter 1 (NPC1)	Bacteria	Coprococcus eutactus ATCC 27759
2909606	-24.1839	3.88185	XM_011515326.3 PREDICTED: Homo sapiens NPC1 like intracellular cholesterol transporter 1 (NPC1L1)	Bacteria	Coprococcus eutactus ATCC 27759
2909606	-21.3262	3.88185	NM_005693.4 Homo sapiens nuclear receptor subfamily 1 group H member 3 (NR1H3)	Bacteria	Coprococcus eutactus ATCC 27759
2909606	-23.8725	3.88185	NM_174936.4 Homo sapiens proprotein convertase subtilisin/kexin type 9 (PCSK9)	Bacteria	Coprococcus eutactus ATCC 27759
2909606	-24.1077	3.88185	NM_002957.6 Homo sapiens retinoid X receptor alpha (RXRA)	Bacteria	Coprococcus eutactus ATCC 27759
2909606	-25.0299	3.88185	XM_024450893.1 PREDICTED: Homo sapiens sterol regulatory element binding transcription factor 1 (SREBF1)	Bacteria	Coprococcus eutactus ATCC 27759
2909606	-21.9179	3.88185	XM_011530347.2 PREDICTED: Homo sapiens sterol regulatory element binding transcription factor 2 (SREBF2)	Bacteria	Coprococcus eutactus ATCC 27759
2909606	-20.9228	3.88185	NM_003383.5 Homo sapiens very low density lipoprotein receptor (VLDLR)	Bacteria	Coprococcus eutactus ATCC 27759
2913373	-19.5928	3.69168	NM_000384.3 Homo sapiens apolipoprotein B (APOB)	Archaea	Methanosarcina siciliae C2J
2934891	-19.0878	2.75528	XM_005254374.4 PREDICTED: Homo sapiens lipase C	Bacteria	Succinivibrio dextrinosolvens
2934891	-26.0326	2.75528	NM_003383.5 Homo sapiens very low density lipoprotein receptor (VLDLR)	Bacteria	Succinivibrio dextrinosolvens
2938809	-24.2892	-2.39469	NM_003383.5 Homo sapiens very low density lipoprotein receptor (VLDLR)	Bacteria	Pectinatus frisingensis
2990011	-19.6719	4.28226	XM_005254374.4 PREDICTED: Homo sapiens lipase C	Bacteria	Nonlabens sp. Ci31
2990011	-24.3858	4.28226	NM_003383.5 Homo sapiens very low density lipoprotein receptor (VLDLR)	Bacteria	Nonlabens sp. Ci31
3019046	-21.1338	4.72621	XM_011518339.3 PREDICTED: Homo sapiens ATP binding cassette subfamily A member 1 (ABCA1)	Bacteria	Gordonia zhaorongruii
3019046	-22.7277	4.72621	XM_011515326.3 PREDICTED: Homo sapiens NPC1 like intracellular cholesterol transporter 1 (NPC1L1)	Bacteria	Gordonia zhaorongruii
3101486	-16.0106	2.11866	NM_001321065.2 Homo sapiens apolipoprotein C1 (APOC1)	Bacteria	Fructobacillus sp. KI3_B9
3145488	-18.2058	4.92774	XM_011533024.2 PREDICTED: Homo sapiens ATP binding cassette subfamily G member 5 (ABCG5)	Bacteria	Brachyspira pilosicoli P43/6/78
3145488	-21.9421	4.92774	XM_011515326.3 PREDICTED: Homo sapiens NPC1 like intracellular cholesterol transporter 1 (NPC1L1)	Bacteria	Brachyspira pilosicoli P43/6/78
3156713	-18.5323	2.86796	NM_001302688.2 Homo sapiens apolipoprotein E (APOE)	Bacteria	Sphingomonas sp. AP4-R1
3171510	-21.7092	-3.2943	NM_000384.3 Homo sapiens apolipoprotein B (APOB)	Bacteria	Clostridium botulinum F str. Langeland
3171510	-20.5545	-3.2943	XM_005258277.1 PREDICTED: Homo sapiens NPC intracellular cholesterol transporter 1 (NPC1)	Bacteria	Clostridium botulinum F str. Langeland
3176686	-22.0416	5.1418	XM_024450893.1 PREDICTED: Homo sapiens sterol regulatory element binding transcription factor 1 (SREBF1)	Bacteria	Eubacterium ventriosum
3185719	-16.205	6.58303	NM_001321065.2 Homo sapiens apolipoprotein C1 (APOC1)	Bacteria	Xanthomonas translucens pv. cerealis
3185719	-19.5303	6.58303	XM_005258277.1 PREDICTED: Homo sapiens NPC intracellular cholesterol transporter 1 (NPC1)	Bacteria	Xanthomonas translucens pv. cerealis
3191931	-21.5656	3.67484	XM_011518339.3 PREDICTED: Homo sapiens ATP binding cassette subfamily A member 1 (ABCA1)	Bacteria	Halomonas hydrothermalis
3191931	-15.5923	3.67484	NM_001321065.2 Homo sapiens apolipoprotein C1 (APOC1)	Bacteria	Halomonas hydrothermalis
3191931	-19.8992	3.67484	XM_005258277.1 PREDICTED: Homo sapiens NPC intracellular cholesterol transporter 1 (NPC1)	Bacteria	Halomonas hydrothermalis
3196507	-22.7241	-3.32196	XM_011529806.1 PREDICTED: Homo sapiens ATP binding cassette subfamily G member 1 (ABCG1)	Bacteria	Bifidobacterium thermophilum
3196507	-17.9594	-3.32196	NM_000039.3 Homo sapiens apolipoprotein A1 (APOA1)	Bacteria	Bifidobacterium thermophilum
3196507	-19.5943	-3.32196	NM_001302688.2 Homo sapiens apolipoprotein E (APOE)	Bacteria	Bifidobacterium thermophilum
3196507	-19.6175	-3.32196	NM_000527.5 Homo sapiens low density lipoprotein receptor (LDLR)	Bacteria	Bifidobacterium thermophilum
3196507	-21.6006	-3.32196	NM_005693.4 Homo sapiens nuclear receptor subfamily 1 group H member 3 (NR1H3)	Bacteria	Bifidobacterium thermophilum
3206873	-21.8868	2.72259	XM_011529806.1 PREDICTED: Homo sapiens ATP binding cassette subfamily G member 1 (ABCG1)	Bacteria	Vibrio parahaemolyticus
3274422	-22.6721	1.99199	NM_002957.6 Homo sapiens retinoid X receptor alpha (RXRA)	0	0
3301277	-18.6799	-2.56016	NM_001302688.2 Homo sapiens apolipoprotein E (APOE)	Bacteria	Photobacterium damselae subsp. damselae
3302185	-19.3735	5.38043	XM_011533024.2 PREDICTED: Homo sapiens ATP binding cassette subfamily G member 5 (ABCG5)	Archaea	Methanothrix soehngenii GP6
3307055	-20.5738	2.79576	NM_174936.4 Homo sapiens proprotein convertase subtilisin/kexin type 9 (PCSK9)	0	0
3322388	-20.8562	4.72584	XM_011533029.2 PREDICTED: Homo sapiens ATP binding cassette subfamily G member 8 (ABCG8)	Bacteria	Desulfovibrio desulfuricans
3322388	-19.8352	4.72584	XM_005254374.4 PREDICTED: Homo sapiens lipase C	Bacteria	Desulfovibrio desulfuricans
3322388	-21.2513	4.72584	NM_002957.6 Homo sapiens retinoid X receptor alpha (RXRA)	Bacteria	Desulfovibrio desulfuricans
3332842	-19.3418	11.4255	NM_001321065.2 Homo sapiens apolipoprotein C1 (APOC1)	Bacteria	Thalassococcus sp. S3
3332842	-20.4738	11.4255	XM_011515326.3 PREDICTED: Homo sapiens NPC1 like intracellular cholesterol transporter 1 (NPC1L1)	Bacteria	Thalassococcus sp. S3
3332842	-20.7497	11.4255	NM_174936.4 Homo sapiens proprotein convertase subtilisin/kexin type 9 (PCSK9)	Bacteria	Thalassococcus sp. S3
3332842	-21.7318	11.4255	XM_024450893.1 PREDICTED: Homo sapiens sterol regulatory element binding transcription factor 1 (SREBF1)	Bacteria	Thalassococcus sp. S3
3338712	-19.4647	7.07448	NM_005693.4 Homo sapiens nuclear receptor subfamily 1 group H member 3 (NR1H3)	Bacteria	Oxalobacter formigenes
3352426	-18.6579	22.5964	XM_011543357.1 PREDICTED: Homo sapiens 3-hydroxy-3-methylglutaryl-CoA reductase (HMGCR)	Bacteria	Streptococcus agalactiae
3369911	-21.1452	5.60059	XM_011518339.3 PREDICTED: Homo sapiens ATP binding cassette subfamily A member 1 (ABCA1)	0	0
3423115	-19.8007	7.89071	NM_174936.4 Homo sapiens proprotein convertase subtilisin/kexin type 9 (PCSK9)	0	0
3492415	-19.8196	2.38888	XM_005258277.1 PREDICTED: Homo sapiens NPC intracellular cholesterol transporter 1 (NPC1)	Bacteria	Faecalibacterium prausnitzii
3492415	-19.6549	2.38888	NM_005693.4 Homo sapiens nuclear receptor subfamily 1 group H member 3 (NR1H3)	Bacteria	Faecalibacterium prausnitzii
3492415	-22.2955	2.38888	XM_011530347.2 PREDICTED: Homo sapiens sterol regulatory element binding transcription factor 2 (SREBF2)	Bacteria	Faecalibacterium prausnitzii
3519244	-18.1463	3.56695	NM_000039.3 Homo sapiens apolipoprotein A1 (APOA1)	0	0
3519244	-18.4802	3.56695	XM_011543357.1 PREDICTED: Homo sapiens 3-hydroxy-3-methylglutaryl-CoA reductase (HMGCR)	0	0
3519244	-20.0809	3.56695	NM_000527.5 Homo sapiens low density lipoprotein receptor (LDLR)	0	0
3531615	-21.3325	-3.09502	XM_011518339.3 PREDICTED: Homo sapiens ATP binding cassette subfamily A member 1 (ABCA1)	Bacteria	Prevotella buccalis ATCC 35310
