# Supplementary material for: Differences in Bacterial Small RNAs in Stool Samples from Hypercholesterolemic and Normocholesterolemic Subjects
Source: Int J Mol Sci. 2023 Apr 13;24(8):7213. doi: 10.3390/ijms24087213 (PMC10138442; doi:10.3390/ijms24087213)
Supplement: Supplementary file 1 [file ijms-24-07213-s001.zip › supplementary TableS3.xlsx]

## Sheet: Correlation sRNA - LDL-C
sRNA ID	Specie	Kingdom	Person (Normalized counts to LDL)	p-value	log2FC from Differencial expression analysis
3196507	Bifidobacterium thermophilum	Bacteria	-0.701888	0.000561796	-3.32196
2149569	Blautia wexlerae DSM 19850	Bacteria	0.66895	0.0012592	2.32409
3306300			0.663548	0.00142424	3.21647
3301277	Photobacterium damselae subsp. damselae	Bacteria	-0.631594	0.00281743	-2.56016
498049	Keratinibaculum paraultunense	Bacteria	-0.625456	0.00318512	-2.29723
3284412	Moorella sp. Hama-1	Bacteria	-0.60295	0.00489181	-1.54872
676475	Phocaeicola vulgatus	Bacteria	-0.600938	0.00507543	-2.55435
710480			0.593704	0.00578316	2.94629
541593	Acinetobacter soli	Bacteria	0.586671	0.0065472	2.64669
2076419	Vibrio sp. B1FLJ16	Bacteria	0.577675	0.00764318	2.02552
52543	Bifidobacterium pseudocatenulatum	Bacteria	0.574197	0.00810526	5.85661
2138317	Weissella cibaria	Bacteria	-0.571219	0.00851872	-1.49747
2673762	Sorangium cellulosum	Bacteria	0.568423	0.00892241	7.04274
477912	Mycolicibacterium neoaurum	Bacteria	0.565818	0.00931248	3.48257
3322388	Desulfovibrio desulfuricans	Bacteria	0.565412	0.00937454	4.72584
1816881	Dorea formicigenerans	Bacteria	0.554046	0.0112522	3.99404
51432			0.553213	0.011401	2.74528
2192503			0.551603	0.011693	5.37561
363317			0.550502	0.0118963	1.28053
3480868	Paenibacillus albicereus	Bacteria	0.541963	0.0135709	2.21477
1456166	Aneurinibacillus thermoaerophilus	Bacteria	0.533382	0.0154405	2.12046
3398645	[Clostridium] asparagiforme DSM 15981	Bacteria	0.531517	0.0158729	3.64522
3417490			0.530078	0.0162133	3.21381
751526			0.528671	0.0165515	4.67616
3492415	Faecalibacterium prausnitzii	Bacteria	0.528244	0.0166554	2.38888
1865458			0.526483	0.0170891	3.53646
2618735	Bosea vaviloviae	Bacteria	0.525359	0.0173705	10.014
2651357	Clostridioides difficile	Bacteria	-0.523012	0.0179702	-3.98187
3092447			0.520083	0.0187415	5.58882
420022	Lachnospira eligens	Bacteria	0.518558	0.0191534	3.03973
2751636	Blautia wexlerae DSM 19850	Bacteria	0.517796	0.0193619	4.16701
871189	Vescimonas coprocola	Bacteria	0.516542	0.019709	3.17049
686930	Dickeya dianthicola	Bacteria	0.51607	0.0198409	12.136
3191931	Halomonas hydrothermalis	Bacteria	0.514452	0.0202987	3.67484
2913373	Methanosarcina siciliae C2J	Archaea	0.514274	0.0203496	3.69168
233262	Clostridium sp. MD294	Bacteria	0.513363	0.0206113	1.74581
2645980	Lentilitoribacter sp. Alg239-R112	Bacteria	-0.51263	0.0208241	-1.72146
233808			0.510722	0.0213856	3.50506
2694389			0.507444	0.0223785	3.15238
2983433	Blautia sp. KLE_1732_HM_1032	Bacteria	0.505607	0.0229507	5.2252
3563639	Halocatena sp. AD-1	Archaea	-0.503673	0.0235658	-3.11544
2456027	Pontibacter sp. XAAS-72	Bacteria	-0.501548	0.0242566	-3.01236
2391146	Paraburkholderia dioscoreae	Bacteria	0.500773	0.0245122	3.31474
2151461	Roseburia hominis	Bacteria	0.498404	0.0253077	6.21375
708624	Wansuia hejianensis	Bacteria	0.493123	0.0271538	5.24866
3210775			0.491429	0.0277677	5.22447
3274422			0.490819	0.0279917	1.99199
785944			-0.490086	0.0282623	-2.16671
725929			0.488557	0.0288342	2.70089
3339566	Dysosmobacter welbionis	Bacteria	0.488025	0.029035	4.95959
3310700			0.48771	0.0291547	9.04762
2561733	Faecalibacterium prausnitzii	Bacteria	0.487009	0.0294219	4.76677
1220900	Neisseria macacae ATCC 33926	Bacteria	0.486734	0.0295273	7.23069
2594809	Alistipes communis	Bacteria	-0.484465	0.0304086	-2.50669
3539117			0.48404	0.0305759	3.81701
2826285	Brevibacillus parabrevis	Bacteria	0.483921	0.0306225	5.65767
3457916			-0.483216	0.0309022	-6.69286
2634900	Streptomyces sp. WY228	Bacteria	0.478221	0.0329396	8.58434
3235961	Anaerostipes hadrus	Bacteria	0.478155	0.0329673	2.31268
75820			0.476536	0.0336501	6.65403
896903			0.47618	0.033802	3.62253
3244652	Rhodoluna lacicola	Bacteria	-0.476173	0.033805	-4.50269
2492770	Pseudomonas fluorescens	Bacteria	0.474952	0.0343291	5.58005
3308512	Phascolarctobacterium faecium	Bacteria	0.47398	0.034751	6.07831
2437111	Streptococcus suis	Bacteria	0.471714	0.0357496	4.82906
3156713	Sphingomonas sp. AP4-R1	Bacteria	0.469011	0.0369705	2.86796
1963602	Coprococcus comes ATCC 27758	Bacteria	0.466841	0.0379737	3.8241
2119964	Geobacter sp. SVR	Bacteria	-0.464933	0.0388732	-3.34781
2277260	Faecalibacterium sp. I2-3-92	Bacteria	0.464721	0.0389744	4.47492
811121	Phascolarctobacterium faecium	Bacteria	0.461728	0.0404213	6.77329
3213355	Rhodanobacter sp. FDAARGOS 1247	Bacteria	0.461602	0.0404832	4.0055
2938809	Pectinatus frisingensis	Bacteria	-0.461484	0.0405414	-2.39469
2356283	Prevotella copri DSM 18205	Bacteria	0.461002	0.0407784	7.28344
2187070	Bacillus anthracis	Bacteria	-0.457326	0.042625	-2.6874
2481134	Citrobacter freundii	Bacteria	0.457036	0.042773	3.79125
3546071	Prevotella copri DSM 18205	Bacteria	0.456614	0.04299	6.269
2683710	Brevibacillus parabrevis	Bacteria	0.454263	0.044212	5.26055
1892742	Blautia sp. KLE_1732_HM_1032	Bacteria	0.450674	0.0461293	3.00593
2789418	Faecalibacterium prausnitzii	Bacteria	0.448629	0.0472498	3.24652
3149314			0.447015	0.0481486	3.76868
2990011	Nonlabens sp. Ci31	Bacteria	0.446645	0.048357	4.28226
2307362	Desulfovibrio sp. 86	Bacteria	0.44482	0.0493928	3.74801
2520080	Roseburia hominis	Bacteria	0.442801	0.0505579	2.91172
1706016	Pseudobutyrivibrio xylanivorans	Bacteria	0.442383	0.0508023	2.83659
621044	Bacillus sp. 1NLA3E	Bacteria	0.442351	0.050821	1.89612
2697737	Bifidobacterium longum subsp. infantis	Bacteria	-0.440077	0.052164	-2.71016
2280281	Desulfitobacterium hafniense Y51	Bacteria	-0.437935	0.0534541	-3.42085
2187356	Bradyrhizobium diazoefficiens	Bacteria	0.43719	0.0539081	3.296
552497			0.437086	0.053972	10.1113
2739098	Neisseria canis	Bacteria	0.43667	0.0542271	5.53788
793064			0.435778	0.054777	11.7496
917491	Aggregatibacter sp. Marseille-P9115	Bacteria	0.435655	0.0548532	3.50607
3220418	Hungatella hathewayi WAL-18680	Bacteria	0.434595	0.0555137	3.37725
3145488	Brachyspira pilosicoli P43/6/78	Bacteria	0.433956	0.0559144	4.92774
3302185	Methanothrix soehngenii GP6	Archaea	0.431139	0.0577072	5.38043
82414	Homo sapiens	Eukaryota	0.426321	0.0608757	2.788
381308			0.424606	0.0620343	3.74412
2990114	Bifidobacterium longum subsp. infantis	Bacteria	-0.424367	0.0621972	-3.05342
645933	Desulfovibrio piger	Bacteria	0.421188	0.0643934	2.56107
602918	Mannheimia haemolytica	Bacteria	0.419279	0.0657396	3.99109
2950439			0.419003	0.0659367	4.86682
6163	Fictibacillus arsenicus	Bacteria	0.417844	0.0667663	12.2755
683117	Vibrio lentus	Bacteria	0.417189	0.0672388	4.54439
3307055			0.415755	0.0682814	2.79576
626124			0.415724	0.0683042	7.35812
347250			0.415493	0.0684732	7.18394
3171527	Burkholderia plantarii	Bacteria	0.414019	0.0695599	4.1071
3158808	Listeria welshimeri	Bacteria	0.41353	0.0699233	3.71958
2723257	Acidobacterium capsulatum ATCC 51196	Bacteria	0.413324	0.0700771	6.32334
684022	Phocaeicola vulgatus	Bacteria	0.413041	0.0702883	4.20645
535798			-0.411671	0.0713179	-3.97607
2909606	Coprococcus eutactus ATCC 27759	Bacteria	0.411413	0.0715136	3.88185
522054	Ruminococcus sp. FMBCY1	Bacteria	0.410453	0.0722428	4.05438
1497645	Rothia aeria	Bacteria	0.408939	0.0734056	3.65696
1784549			0.40749	0.0745304	4.6267
3338712	Oxalobacter formigenes	Bacteria	0.406221	0.0755268	7.07448
3019046	Gordonia zhaorongruii	Bacteria	0.405988	0.0757106	4.72621
2825708	Blautia obeum ATCC 29174	Bacteria	0.405642	0.0759847	2.88632
3264097			0.405528	0.0760749	3.33402
3252429	Ruminococcus bovis	Bacteria	0.405091	0.076422	7.38881
1263757	Faecalibacterium prausnitzii	Bacteria	0.403846	0.0774173	5.28378
2888706	Entomomonas moraniae	Bacteria	0.403427	0.0777552	4.61247
2346446	Prevotella sp. Rep29	Bacteria	-0.401192	0.0795719	-2.94444
2964315	Coprococcus comes	Bacteria	0.39991	0.0806284	3.17137
2301985	Streptomyces genisteinicus	Bacteria	0.397557	0.0825944	4.10194
713340	Rhizobium acidisoli	Bacteria	0.395145	0.0846464	7.69708
3366641	Aggregatibacter sp. Marseille-P9115	Bacteria	0.394934	0.0848273	3.77679
423445			0.393466	0.0860967	6.74171
386765	Porphyromonas somerae	Bacteria	-0.392212	0.0871922	-2.86683
2905361			-0.391373	0.0879307	-2.89431
461894	Blautia wexlerae DSM 19850	Bacteria	0.389564	0.0895382	5.58157
699501	Blochmannia endosymbiont of Camponotus sp. C-046	Bacteria	0.389042	0.0900058	8.78628
2241824	Treponema vincentii	Bacteria	0.388915	0.0901205	4.62012
2861354			0.388515	0.0904808	3.45138
3558926			0.386947	0.091902	6.13574
346439	Homo sapiens	Eukaryota	0.386309	0.0924854	5.79573
2044464	Ruminococcus sp. FMBCY1	Bacteria	0.385248	0.0934616	4.92188
3199345	Candidatus Karelsulcia muelleri	Bacteria	-0.38468	0.0939867	-2.90428
2232404			0.382121	0.0963813	4.40527
3002992			0.38152	0.0969507	3.55767
2924220	Christensenella sp. Marseille-P3954	Bacteria	0.378838	0.0995185	2.52219
2240113	Qipengyuania sp. PHS-Z21	Bacteria	0.376868	0.101436	5.05823
1286921	Candidatus Sulfidibacterium hydrothermale	Bacteria	-0.37449	0.103787	-2.22606
594930			0.374344	0.103932	7.68871
969811	Odoribacter splanchnicus	Bacteria	0.374123	0.104153	3.99787
2839719			0.373178	0.1051	3.61204
311977	Solibaculum mannosilyticum	Bacteria	0.371965	0.106326	2.61269
409744	Chryseobacterium balustinum	Bacteria	-0.371245	0.107058	-22.5539
2728680			0.370541	0.107777	3.93212
662187	Anaerobutyricum hallii	Bacteria	0.370327	0.107996	7.51717
560621	Phocaeicola dorei	Bacteria	0.369407	0.108943	4.20057
2877867	Sodaliphilus pleomorphus	Bacteria	-0.367477	0.110948	-2.81553
966786			0.366226	0.112263	5.0308
880092	Acidovorax monticola	Bacteria	0.365512	0.113017	5.5533
2291378	Mycoplasmopsis columbinasalis	Bacteria	-0.365136	0.113416	-3.45775
3138039	Streptomyces ficellus	Bacteria	0.364395	0.114206	3.50066
674680	Prevotella copri DSM 18205	Bacteria	0.362915	0.115794	4.34577
3519244			0.36183	0.11697	3.56695
2859230	Ruthenibacterium lactatiformans	Bacteria	0.360759	0.118137	2.74298
3310875	Ruminococcus sp. FMBCY1	Bacteria	0.360325	0.118612	5.397
495050	Blautia liquoris	Bacteria	0.360176	0.118776	3.74322
2782269			0.360098	0.118862	4.95105
3451353	Thermoclostridium stercorarium	Bacteria	0.358822	0.12027	5.21264
2512338			0.358284	0.120868	2.93849
3171510	Clostridium botulinum F str. Langeland	Bacteria	-0.357101	0.122189	-3.2943
497238	Phascolarctobacterium faecium	Bacteria	-0.356672	0.12267	-4.7251
3410388	Methanosphaera stadtmanae	Archaea	0.355424	0.124079	4.99637
567851	Rhizobium leguminosarum	Bacteria	0.354993	0.124568	2.20097
2532498	Alistipes megaguti	Bacteria	-0.353254	0.126555	-2.85935
2234104	Homo sapiens	Eukaryota	0.352655	0.127245	9.2684
2646606			0.35205	0.127945	6.4621
3198495	Intestinimonas butyriciproducens	Bacteria	0.351697	0.128354	2.91749
3540944	Lelliottia sp. WB101	Bacteria	0.351329	0.128781	7.51398
3101486	Fructobacillus sp. KI3_B9	Bacteria	0.35075	0.129456	2.11866
675944	Butyrivibrio crossotus	Bacteria	0.349844	0.130518	3.04184
1742265	Rhizobium leguminosarum	Bacteria	0.348555	0.132038	5.3681
3186723	Methanobrevibacter sp. TLL-48-HuF1	Archaea	0.348087	0.132594	6.7228
3244177			0.346174	0.13488	5.56882
1666655	Streptomyces nigrescens	Bacteria	0.345419	0.13579	4.69254
782157	Ruminococcus sp. FMBCY1	Bacteria	0.344656	0.136714	4.22168
758300	Sphingobacterium daejeonense	Bacteria	0.342548	0.13929	4.08493
2687505			0.342274	0.139627	3.16268
3462777	Endozoicomonas euniceicola	Bacteria	0.341149	0.141018	7.82445
2409746	Synechocystis sp. PCC 6803	Bacteria	0.339428	0.143164	3.6473
2211894	Parabacteroides distasonis ATCC 8503	Bacteria	-0.337789	0.14523	-2.69665
792453			0.337093	0.146113	3.68933
554278	Prevotella sp. E9-3	Bacteria	0.336626	0.146708	11.1247
763195			0.335659	0.147946	6.50739
2493622	Pseudonocardia sp. DSM 110487	Bacteria	0.333769	0.150384	25.8799
2422989	Persicimonas caeni	Bacteria	0.333728	0.150437	4.32219
2421823	Nonomuraea gerenzanensis	Bacteria	0.333104	0.151249	4.06879
3332533	Prevotella copri DSM 18205	Bacteria	-0.332777	0.151676	-2.99122
3085119	Heyndrickxia oleronia	Bacteria	0.331985	0.152712	3.19122
1764672	Tamlana sp. s12	Bacteria	-0.33043	0.154762	-3.41827
652928	Candidatus Desulfovibrio trichonymphae	Bacteria	0.3303	0.154934	4.58727
3234779	Succinivibrio dextrinosolvens	Bacteria	0.330125	0.155166	7.00266
3206873	Vibrio parahaemolyticus	Bacteria	0.328777	0.156961	2.72259
1413262	unidentified bacterial endosymbiont	Bacteria	0.328535	0.157284	6.96462
3222083			0.328227	0.157696	2.46613
3332842	Thalassococcus sp. S3	Bacteria	0.327475	0.158707	11.4255
1643105	Ruminococcus sp. FMBCY1	Bacteria	0.327409	0.158796	5.34855
3343985			0.326073	0.160604	3.78948
2061874	Corynebacterium pseudodiphtheriticum	Bacteria	0.324464	0.162799	5.56163
3185719	Xanthomonas translucens pv. cerealis	Bacteria	0.323034	0.164768	6.58303
946062	Clostridium estertheticum	Bacteria	0.320588	0.168174	2.7923
1593775	Limnobacter sp. SAORIC-580	Bacteria	0.319958	0.169059	6.07026
2749964	Prevotella copri DSM 18205	Bacteria	0.319342	0.169926	4.0995
449267	Prevotella melaninogenica	Bacteria	0.318596	0.170983	11.1912
3369911			0.314636	0.176661	5.60059
1902528	Bordetella avium	Bacteria	0.31253	0.179734	7.29667
1481009	Psychrobacter sp. PraFG1	Bacteria	0.311876	0.180694	5.86908
3348577	Succinivibrio dextrinosolvens	Bacteria	0.309612	0.184048	13.2305
478045	Tatumella ptyseos	Bacteria	-0.308921	0.185081	-10.4126
417652	Rhizobium leguminosarum	Bacteria	0.308589	0.185578	3.51144
3176686	Eubacterium ventriosum	Bacteria	0.308579	0.185593	5.1418
2934891	Succinivibrio dextrinosolvens	Bacteria	0.308047	0.186392	2.75528
985129	Succinivibrio dextrinosolvens	Bacteria	0.305685	0.189966	9.0352
131090	Ruminococcus sp. FMBCY1	Bacteria	0.304185	0.192261	5.84384
3531615	Prevotella buccalis ATCC 35310	Bacteria	-0.304115	0.192368	-3.09502
2856078	Desulfosarcina widdelii	Bacteria	0.302058	0.195544	3.20588
588221	Vibrio crassostreae	Bacteria	0.301787	0.195966	4.77325
1967527	Phascolarctobacterium faecium	Bacteria	0.300384	0.198155	8.73844
2029980	Citrobacter braakii	Bacteria	0.299645	0.199315	8.9826
3101263			0.298322	0.201404	3.76259
2464516	Microbulbifer celer	Bacteria	0.297803	0.202227	7.70376
2235558	Maribacter sp. 1_2014MBL_MicDiv	Bacteria	0.297595	0.202558	4.02864
2095994	Bibersteinia trehalosi USDA-ARS-USMARC-190	Bacteria	0.295241	0.206322	5.87174
749670			0.294961	0.206773	11.5077
385935	Prevotella intermedia	Bacteria	0.294652	0.207272	5.0059
2415048	Pusillibacter faecalis	Bacteria	0.294299	0.207843	7.63491
316157	Homo sapiens	Eukaryota	0.293279	0.209497	10.7488
3352426	Streptococcus agalactiae	Bacteria	0.293129	0.20974	22.5964
2799914	Subdoligranulum variabile	Bacteria	0.292692	0.210453	3.60615
686362			0.2926	0.210603	6.56511
528806	Asaia bogorensis NBRC 16594	Bacteria	0.290243	0.214471	7.49826
3100851	Lactobacillus helveticus	Bacteria	0.287195	0.219543	4.75974
3423115			0.28716	0.219601	7.89071
2845605	Faecalibacterium prausnitzii	Bacteria	0.284577	0.223962	1.78316
417190	Paenibacillus sp. SS4	Bacteria	0.283042	0.22658	7.21961
2926679	Polystyrenella longa	Bacteria	0.282272	0.2279	5.04535
3495273			0.281109	0.229903	3.67914
2861323	Terrisporobacter sp. MCA3	Bacteria	0.2808	0.230437	4.74994
2864628	Succinivibrio dextrinosolvens	Bacteria	0.279344	0.232967	11.6626
870209	Succinivibrio dextrinosolvens	Bacteria	0.275162	0.240329	13.4738
3144299	Tannerella forsythia 92A2	Bacteria	0.275025	0.240572	3.66338
3223352	Dietzia timorensis	Bacteria	0.274205	0.242035	10.6279
3560745	Escherichia coli	Bacteria	-0.271994	0.246005	-6.90962
586192	Klebsiella pneumoniae	Bacteria	-0.271712	0.246514	-5.15336
3240158	Paraclostridium bifermentans	Bacteria	0.270961	0.247874	6.48123
263514	Turicibacter bilis	Bacteria	-0.269464	0.2506	2.80482
3056880	Caballeronia insecticola	Bacteria	-0.269442	0.250639	-2.90322
817775	Paraprevotella xylaniphila YIT 11841	Bacteria	-0.26922	0.251045	-8.36529
817350	Succinivibrio dextrinosolvens	Bacteria	0.26823	0.25286	7.9684
2441159			0.267446	0.254303	6.11535
264518	Cupriavidus metallidurans	Bacteria	0.26575	0.257443	6.90988
1683849	Sutterella faecalis	Bacteria	0.265711	0.257514	5.48083
1158065	Kordiimonas sp. SCSIO 12603	Bacteria	0.264984	0.258867	6.56137
2690518	Clostridium estertheticum	Bacteria	0.26178	0.264885	2.63067
393550	Pseudothermotoga thermarum DSM 5069	Bacteria	0.259689	0.26886	8.90945
81563	Succinivibrio dextrinosolvens	Bacteria	0.258834	0.270496	10.1294
3000452	Bacteroides ovatus	Bacteria	-0.258286	0.271548	-1.46558
3223639	Buchnera aphidicola (Rhopalosiphum maidis)	Bacteria	0.257145	0.273746	7.58776
3401512	Salmonella enterica subsp. enterica serovar Typhi	Bacteria	-0.256343	0.275299	-4.33671
3151203			0.255555	0.276829	5.43957
3520868	Prevotella denticola	Bacteria	0.254288	0.279299	7.03491
1801213			0.252506	0.282797	8.64093
222975	Staphylococcus lutrae	Bacteria	0.252339	0.283128	8.34677
914779	Coprococcus eutactus	Bacteria	0.249134	0.289491	5.13773
3181869	Megasphaera elsdenii DSM 20460	Bacteria	-0.247293	0.293186	-3.21697
228617	Succinivibrio dextrinosolvens	Bacteria	0.246636	0.294513	10.3316
221752	Enterobacter asburiae	Bacteria	0.243667	0.300549	8.43214
1191715	Succinivibrio dextrinosolvens	Bacteria	0.241282	0.305453	4.70258
385798	Candidatus Nanohalobium constans	Archaea	0.240603	0.306857	4.97091
3263113	Coprococcus eutactus	Bacteria	0.239394	0.30937	7.68882
380395	Sinomicrobium kalidii	Bacteria	0.239367	0.309426	8.48579
2170558			0.235828	0.316848	4.58367
963403	Faecalibacterium sp. IP-1-18	Bacteria	0.232991	0.322874	7.92097
865821	Turicibacter bilis	Bacteria	-0.228849	0.331794	4.41446
3075508	Methanobrevibacter sp. TLL-48-HuF1	Archaea	0.227937	0.333778	4.35449
3022998	Prevotella fusca JCM 17724	Bacteria	-0.227178	0.335434	-8.94642
3180295	Bacteroides eggerthii	Bacteria	-0.219798	0.351786	-4.78678
2201424	Bacteroides stercoris ATCC 43183	Bacteria	-0.217933	0.35599	-4.24565
1979744			0.216475	0.359296	25.0405
3524996	Agromyces soli	Bacteria	0.216261	0.359784	5.10115
2311861	Candidatus Methanomethylophilus alvus	Archaea	-0.216239	0.359834	-7.89543
3466328	Candidatus Methanoplasma termitum	Archaea	-0.214426	0.363972	-9.86412
2863768	[Ochrobactrum] quorumnocens	Bacteria	-0.21015	0.373845	-4.14526
179882			-0.208141	0.378534	-5.25335
3020063	Aminipila luticellarii	Bacteria	0.20342	0.389683	5.35885
3311454	Bacteroides stercoris ATCC 43183	Bacteria	-0.194069	0.412297	-5.90425
31738	Blautia argi	Bacteria	0.189881	0.422651	5.98398
1677606	Flavivirga eckloniae	Bacteria	-0.187262	0.429195	4.55082
2991326	Candidatus Methanoplasma termitum	Archaea	-0.185845	0.432758	-6.0148
450275			-0.184123	0.437109	-4.46561
2547268	Bradyrhizobium sp. 1(2017)	Bacteria	-0.183662	0.438278	4.95637
2226407	Helicobacter mustelae	Bacteria	-0.180053	0.447485	5.75157
265864			-0.176781	0.455917	-8.06185
1622429	Candidatus Methanomethylophilus alvus	Archaea	-0.176382	0.456953	-8.09692
2208635	Candidatus Methanomethylophilus alvus	Archaea	-0.172331	0.467515	-9.0932
2061504	Haloferax mediterranei ATCC 33500	Archaea	0.171666	0.469263	4.43842
2744616	Thermoanaerobacter italicus Ab9	Bacteria	0.169685	0.474483	3.48266
2366863			0.167791	0.479501	3.51284
1622556	Homo sapiens	Eukaryota	0.165975	0.484338	23.4888
3523374	Aquisediminimonas profunda	Bacteria	0.163008	0.492292	8.80751
2875432			0.16077	0.498333	7.42795
589971	Flocculibacter collagenilyticus	Bacteria	0.160657	0.49864	10.1314
2669522	Homo sapiens	Eukaryota	0.160483	0.499109	7.29696
454599	Rickettsia sp. MEAM1 (Bemisia tabaci)	Bacteria	0.159316	0.502277	23.5358
2473147	Bacteroides cellulosilyticus	Bacteria	-0.159035	0.50304	3.47959
1805347			0.148441	0.532249	7.23519
395263	Ruminococcus sp. FMBCY1	Bacteria	-0.144111	0.544407	4.01917
2439116			0.136312	0.566618	-8.98421
1796734	Collinsella aerofaciens	Bacteria	-0.133448	0.574874	-2.42716
304468	Halococcus qingdaonensis	Archaea	0.129999	0.584883	4.81006
2664635	Homo sapiens	Eukaryota	0.124343	0.601457	23.7829
3143887			0.114762	0.629962	5.5532
3054876	Amylolactobacillus amylophilus DSM 20533 = JCM 1125	Bacteria	0.104149	0.662132	4.03229
1774931	Ruminococcus bovis	Bacteria	0.0959792	0.687297	23.6894
80881			-0.0830342	0.727816	7.16324
841804	Bradyrhizobium vignae	Bacteria	0.0715263	0.764434	6.41905
1654891	Parabacteroides distasonis	Bacteria	0.0441445	0.853388	5.06903
2984585	Azospirillum thiophilum	Bacteria	-0.0132721	0.955712	3.44068
3451077	Actinomadura sp. NAK00032	Bacteria	-0.00996224	0.96675	1.39005
701623	Ruminococcus sp. FMBCY1	Bacteria	-0.00626274	0.979094	4.2272
